# Supplementary material for: The Legionella effector LtpM is a new type of phosphoinositide-activated glucosyltransferase
Source: J Biol Chem. 2018 Dec 20;294(8):2862–79. doi: 10.1074/jbc.RA118.005952 (PMC6393602; doi:10.1074/jbc.RA118.005952)
Supplement: Supporting Information [file supp_RA118.005952_140908_1_supp_222869_pgzng7.xlsx]

## Sheet: Sheet1
Table S1.
BLASTP 2.8.0 results - 21/08/2018
All non-redundant GenBank CDS translations+PDB+SwissProt+PIR+PRF excluding environmental samples from WGS projects
Query	LtpM (Lpp0356) full length		LtpMaa1-460 glucosyltransferase domain		LtpMaa460-end (PI3P-binding domain)
Thresholds	Sequence with 100% query cover, >99% identity		Sequences with >93% query cover, >37% identity		Sequences with >98% query cover, >68% identity
			Sequence with <93% query cover, but containing a DxN motif
			Sequence with <32% query cover, but containing a DxT, DxG or DxS motif
Summary	4 non-redundant RefSeq protein records encoded across		20 non-redundant RefSeq protein records encoded across		20 non-redundant RefSeq protein records encoded across
	48 L. pneumophila isolates		76 Legionella species and gammaproteobacteria including for example Aquicella isolates		249 L. pneumophila isolates
	hypothetical protein [Legionella pneumophila]		hypothetical protein [Legionella pneumophila]		hypothetical protein [Legionella pneumophila]
	Sequence ID: WP_011212979.1		Sequence ID: WP_011212979.1		Sequence ID: WP_011212979.1
1	hypothetical protein lpp0356 [Legionella pneumophila str. Paris]	1	hypothetical protein lpp0356 [Legionella pneumophila str. Paris]	1	hypothetical protein lpp0356 [Legionella pneumophila str. Paris]
	Sequence ID: CAH11504.1		Sequence ID: CAH11504.1		Sequence ID: CAH11504.1
2	hypothetical protein N751_13150 [Legionella pneumophila str. Leg01/11]	2	hypothetical protein N751_13150 [Legionella pneumophila str. Leg01/11]	2	hypothetical protein N751_13150 [Legionella pneumophila str. Leg01/11]
	Sequence ID: ERH44718.1		Sequence ID: ERH44718.1		Sequence ID: ERH44718.1
3	hypothetical protein N749_05790 [Legionella pneumophila str. Leg01/20]	3	hypothetical protein N749_05790 [Legionella pneumophila str. Leg01/20]	3	hypothetical protein N749_05790 [Legionella pneumophila str. Leg01/20]
	Sequence ID: ERI49298.1		Sequence ID: ERI49298.1		Sequence ID: ERI49298.1
4	hypothetical protein lpbnt_00395 [Legionella pneumophila]	4	hypothetical protein lpbnt_00395 [Legionella pneumophila]	4	hypothetical protein lpbnt_00395 [Legionella pneumophila]
	Sequence ID: GAN16307.1		Sequence ID: GAN16307.1		Sequence ID: GAN16307.1
5	hypothetical protein lpofk_00396 [Legionella pneumophila]	5	hypothetical protein lpofk_00396 [Legionella pneumophila]	5	hypothetical protein lpofk_00396 [Legionella pneumophila]
	Sequence ID: GAN19413.1		Sequence ID: GAN19413.1		Sequence ID: GAN19413.1
6	hypothetical protein lpymg_00304 [Legionella pneumophila]	6	hypothetical protein lpymg_00304 [Legionella pneumophila]	6	hypothetical protein lpymg_00304 [Legionella pneumophila]
	Sequence ID: GAN25434.1		Sequence ID: GAN25434.1		Sequence ID: GAN25434.1
7	Uncharacterised protein [Legionella pneumophila]	7	Uncharacterised protein [Legionella pneumophila]	7	Uncharacterised protein [Legionella pneumophila]
	Sequence ID: CZI68000.1		Sequence ID: CZI68000.1		Sequence ID: CZI68000.1
8	Uncharacterised protein [Legionella pneumophila]	8	Uncharacterised protein [Legionella pneumophila]	8	Uncharacterised protein [Legionella pneumophila]
	Sequence ID: CZH11070.1		Sequence ID: CZH11070.1		Sequence ID: CZH11070.1
9	Uncharacterised protein [Legionella pneumophila]	9	Uncharacterised protein [Legionella pneumophila]	9	Uncharacterised protein [Legionella pneumophila]
	Sequence ID: CZJ44159.1		Sequence ID: CZJ44159.1		Sequence ID: CZJ44159.1
10	Uncharacterised protein [Legionella pneumophila]	10	Uncharacterised protein [Legionella pneumophila]	10	Uncharacterised protein [Legionella pneumophila]
	Sequence ID: CZH51170.1		Sequence ID: CZH51170.1		Sequence ID: CZH51170.1
11	Uncharacterised protein [Legionella pneumophila]	11	Uncharacterised protein [Legionella pneumophila]	11	Uncharacterised protein [Legionella pneumophila]
	Sequence ID: CZJ95475.1		Sequence ID: CZJ95475.1		Sequence ID: CZJ95475.1
12	Uncharacterised protein [Legionella pneumophila]	12	Uncharacterised protein [Legionella pneumophila]	12	Uncharacterised protein [Legionella pneumophila]
	Sequence ID: CZH45854.1		Sequence ID: CZH45854.1		Sequence ID: CZH45854.1
13	Uncharacterised protein [Legionella pneumophila]	13	Uncharacterised protein [Legionella pneumophila]	13	Uncharacterised protein [Legionella pneumophila]
	Sequence ID: CZJ15001.1		Sequence ID: CZJ15001.1		Sequence ID: CZJ15001.1
14	Uncharacterised protein [Legionella pneumophila]	14	Uncharacterised protein [Legionella pneumophila]	14	Uncharacterised protein [Legionella pneumophila]
	Sequence ID: CZH15585.1		Sequence ID: CZH15585.1		Sequence ID: CZH15585.1
15	Uncharacterised protein [Legionella pneumophila]	15	Uncharacterised protein [Legionella pneumophila]	15	Uncharacterised protein [Legionella pneumophila]
	Sequence ID: CZJ66195.1		Sequence ID: CZJ66195.1		Sequence ID: CZJ66195.1
16	Uncharacterised protein [Legionella pneumophila]	16	Uncharacterised protein [Legionella pneumophila]	16	Uncharacterised protein [Legionella pneumophila]
	Sequence ID: CZI28580.1		Sequence ID: CZI28580.1		Sequence ID: CZI28580.1
17	Uncharacterised protein [Legionella pneumophila]	17	Uncharacterised protein [Legionella pneumophila]	17	Uncharacterised protein [Legionella pneumophila]
	Sequence ID: CZJ21309.1		Sequence ID: CZJ21309.1		Sequence ID: CZJ21309.1
18	Uncharacterised protein [Legionella pneumophila]	18	Uncharacterised protein [Legionella pneumophila]	18	Uncharacterised protein [Legionella pneumophila]
	Sequence ID: CZH23782.1		Sequence ID: CZH23782.1		Sequence ID: CZH23782.1
19	Uncharacterised protein [Legionella pneumophila]	19	Uncharacterised protein [Legionella pneumophila]	19	Uncharacterised protein [Legionella pneumophila]
	Sequence ID: CZJ17626.1		Sequence ID: CZJ17626.1		Sequence ID: CZJ17626.1
20	Uncharacterised protein [Legionella pneumophila]	20	Uncharacterised protein [Legionella pneumophila]	20	Uncharacterised protein [Legionella pneumophila]
	Sequence ID: CZH26751.1		Sequence ID: CZH26751.1		Sequence ID: CZH26751.1
21	Uncharacterised protein [Legionella pneumophila]	21	Uncharacterised protein [Legionella pneumophila]	21	Uncharacterised protein [Legionella pneumophila]
	Sequence ID: CZH60604.1		Sequence ID: CZH60604.1		Sequence ID: CZH60604.1
22	Uncharacterised protein [Legionella pneumophila]	22	Uncharacterised protein [Legionella pneumophila]	22	Uncharacterised protein [Legionella pneumophila]
	Sequence ID: CZI78445.1		Sequence ID: CZI78445.1		Sequence ID: CZI78445.1
23	Uncharacterised protein [Legionella pneumophila]	23	Uncharacterised protein [Legionella pneumophila]	23	Uncharacterised protein [Legionella pneumophila]
	Sequence ID: CZH45777.1		Sequence ID: CZH45777.1		Sequence ID: CZH45777.1
24	Uncharacterised protein [Legionella pneumophila]	24	Uncharacterised protein [Legionella pneumophila]	24	Uncharacterised protein [Legionella pneumophila]
	Sequence ID: CZH21965.1		Sequence ID: CZH21965.1		Sequence ID: CZH21965.1
25	Uncharacterised protein [Legionella pneumophila]	25	Uncharacterised protein [Legionella pneumophila]	25	Uncharacterised protein [Legionella pneumophila]
	Sequence ID: CZI24942.1		Sequence ID: CZI24942.1		Sequence ID: CZI24942.1
26	Uncharacterised protein [Legionella pneumophila]	26	Uncharacterised protein [Legionella pneumophila]	26	Uncharacterised protein [Legionella pneumophila]
	Sequence ID: CZH47565.1		Sequence ID: CZH47565.1		Sequence ID: CZH47565.1
27	Uncharacterised protein [Legionella pneumophila]	27	Uncharacterised protein [Legionella pneumophila]	27	Uncharacterised protein [Legionella pneumophila]
	Sequence ID: CZH26128.1		Sequence ID: CZH26128.1		Sequence ID: CZH26128.1
28	Uncharacterised protein [Legionella pneumophila]	28	Uncharacterised protein [Legionella pneumophila]	28	Uncharacterised protein [Legionella pneumophila]
	Sequence ID: CZI70904.1		Sequence ID: CZI70904.1		Sequence ID: CZI70904.1
29	Uncharacterised protein [Legionella pneumophila]	29	Uncharacterised protein [Legionella pneumophila]	29	Uncharacterised protein [Legionella pneumophila]
	Sequence ID: CZK37268.1		Sequence ID: CZK37268.1		Sequence ID: CZK37268.1
30	Uncharacterised protein [Legionella pneumophila]	30	Uncharacterised protein [Legionella pneumophila]	30	Uncharacterised protein [Legionella pneumophila]
	Sequence ID: CZI46884.1		Sequence ID: CZI46884.1		Sequence ID: CZI46884.1
31	Uncharacterised protein [Legionella pneumophila]	31	Uncharacterised protein [Legionella pneumophila]	31	Uncharacterised protein [Legionella pneumophila]
	Sequence ID: CZJ96896.1		Sequence ID: CZJ96896.1		Sequence ID: CZJ96896.1
32	Uncharacterised protein [Legionella pneumophila]	32	Uncharacterised protein [Legionella pneumophila]	32	Uncharacterised protein [Legionella pneumophila]
	Sequence ID: CZJ26573.1		Sequence ID: CZJ26573.1		Sequence ID: CZJ26573.1
33	Uncharacterised protein [Legionella pneumophila]	33	Uncharacterised protein [Legionella pneumophila]	33	Uncharacterised protein [Legionella pneumophila]
	Sequence ID: CZJ93181.1		Sequence ID: CZJ93181.1		Sequence ID: CZJ93181.1
34	Uncharacterised protein [Legionella pneumophila]	34	Uncharacterised protein [Legionella pneumophila]	34	Uncharacterised protein [Legionella pneumophila]
	Sequence ID: CZJ28973.1		Sequence ID: CZJ28973.1		Sequence ID: CZJ28973.1
35	Uncharacterised protein [Legionella pneumophila]	35	Uncharacterised protein [Legionella pneumophila]	35	Uncharacterised protein [Legionella pneumophila]
	Sequence ID: CZI90989.1		Sequence ID: CZI90989.1		Sequence ID: CZI90989.1
36	Uncharacterised protein [Legionella pneumophila]	36	Uncharacterised protein [Legionella pneumophila]	36	Uncharacterised protein [Legionella pneumophila]
	Sequence ID: CZJ27090.1		Sequence ID: CZJ27090.1		Sequence ID: CZJ27090.1
37	hypothetical protein A9P84_01760 [Legionella pneumophila]	37	hypothetical protein A9P84_01760 [Legionella pneumophila]	37	hypothetical protein A9P84_01760 [Legionella pneumophila]
	Sequence ID: ANN94504.1		Sequence ID: ANN94504.1		Sequence ID: ANN94504.1
38	hypothetical protein DM453_09885 [Legionella pneumophila]	38	hypothetical protein DM453_09885 [Legionella pneumophila]	38	hypothetical protein DM453_09885 [Legionella pneumophila]
	Sequence ID: PYB46646.1		Sequence ID: PYB46646.1		Sequence ID: PYB46646.1
39	hypothetical protein DMC17_09840 [Legionella pneumophila]	39	hypothetical protein DMC17_09840 [Legionella pneumophila]	39	hypothetical protein DMC17_09840 [Legionella pneumophila]
	Sequence ID: PYB65027.1		Sequence ID: PYB65027.1		Sequence ID: PYB65027.1
40	Uncharacterised protein [Legionella pneumophila]	40	Uncharacterised protein [Legionella pneumophila]	40	Uncharacterised protein [Legionella pneumophila]
	Sequence ID: STY00854.1		Sequence ID: STY00854.1		Sequence ID: STY00854.1
41	Uncharacterised protein [Legionella pneumophila]	41	Uncharacterised protein [Legionella pneumophila]	41	Uncharacterised protein [Legionella pneumophila]
	Sequence ID: STX72759.1		Sequence ID: STX72759.1		Sequence ID: STX72759.1
42	Uncharacterised protein [Legionella pneumophila]	42	Uncharacterised protein [Legionella pneumophila]	42	Uncharacterised protein [Legionella pneumophila]
	Sequence ID: STX85286.1		Sequence ID: STX85286.1		Sequence ID: STX85286.1
	hypothetical protein [Legionella pneumophila]		hypothetical protein [Legionella pneumophila]		hypothetical protein [Legionella pneumophila]
	Sequence ID: WP_021437049.1		Sequence ID: WP_021437049.1		Sequence ID: WP_021437049.1
43	hypothetical protein N748_10690 [Legionella pneumophila str. 121004]	43	hypothetical protein N748_10690 [Legionella pneumophila str. 121004]	43	hypothetical protein N748_10690 [Legionella pneumophila str. 121004]
	Sequence ID: ERB41118.1		Sequence ID: ERB41118.1		Sequence ID: ERB41118.1
44	hypothetical protein N750_13875 [Legionella pneumophila str. Leg01/53]	44	hypothetical protein N750_13875 [Legionella pneumophila str. Leg01/53]	44	hypothetical protein N750_13875 [Legionella pneumophila str. Leg01/53]
	Sequence ID: ERH42923.1		Sequence ID: ERH42923.1		Sequence ID: ERH42923.1
45	hypothetical protein A9E86_01415 [Legionella pneumophila]	45	hypothetical protein A9E86_01415 [Legionella pneumophila]	45	hypothetical protein A9E86_01415 [Legionella pneumophila]
	Sequence ID: AOU51025.1		Sequence ID: AOU51025.1		Sequence ID: AOU51025.1
46	hypothetical protein C3929_01800 [Legionella pneumophila]	46	hypothetical protein C3929_01800 [Legionella pneumophila]	46	hypothetical protein C3929_01800 [Legionella pneumophila]
	Sequence ID: PPK28990.1		Sequence ID: PPK28990.1		Sequence ID: PPK28990.1
47	hypothetical protein [Legionella pneumophila]		hypothetical protein [Legionella pneumophila]		hypothetical protein [Legionella pneumophila]
	Sequence ID: WP_062728494.1		Sequence ID: WP_062739673.1		Sequence ID: WP_062728494.1
48	hypothetical protein [Legionella pneumophila]	47	hypothetical protein [Legionella pneumophila]	47	Uncharacterised protein [Legionella pneumophila]
	Sequence ID: WP_062739673.1		Sequence ID: WP_062728494.1		Sequence ID: CZR32937.1
			ankyrin repeat domain-containing protein [Legionella cincinnatiensis]	48	hypothetical protein [Legionella pneumophila]
			Sequence ID: WP_058463472.1		Sequence ID: WP_062739673.1
		48	Ankyrin repeat protein [Legionella cincinnatiensis]		hypothetical protein [Legionella pneumophila]
			Sequence ID: KTC93184.1		Sequence ID: WP_014843258.1
		49	Ankyrin repeat [Legionella cincinnatiensis]	49	protein of unknown function [Legionella pneumophila subsp. pneumophila]
			Sequence ID: STX35115.1		Sequence ID: CCD07609.1
			hypothetical protein [Legionella brunensis]	50	Uncharacterised protein [Legionella pneumophila]
			Sequence ID: WP_058442075.1		Sequence ID: CZI19408.1
		50	hypothetical protein Lbru_2087 [Legionella brunensis]	51	Uncharacterised protein [Legionella pneumophila]
			Sequence ID: KTC81567.1		Sequence ID: CZH83912.1
			ankyrin repeat domain-containing protein [Legionella lansingensis]	52	Uncharacterised protein [Legionella pneumophila]
			Sequence ID: WP_028372515.1		Sequence ID: CZI96364.1
		51	hypothetical protein Llan_2410 [Legionella lansingensis]	53	hypothetical protein A5478_01450 [Legionella pneumophila]
			Sequence ID: KTD18807.1		Sequence ID: ANH11754.1
		52	Uncharacterised protein [Legionella lansingensis]	54	hypothetical protein A5480_01450 [Legionella pneumophila]
			Sequence ID: SNV43253.1		Sequence ID: ANH14723.1
			hypothetical protein [Legionella nautarum]	55	hypothetical protein A5479_01450 [Legionella pneumophila]
			Sequence ID: WP_058505669.1		Sequence ID: ANH17689.1
		53	hypothetical protein Lnau_2693 [Legionella nautarum]	56	hypothetical protein A1D14_01450 [Legionella pneumophila]
			Sequence ID: KTD33045.1		Sequence ID: APX18570.1
			hypothetical protein [Legionella busanensis]	57	hypothetical protein A1D13_01450 [Legionella pneumophila]
			Sequence ID: WP_115329428.1		Sequence ID: AQL10749.1
		54	Uncharacterised protein [Legionella busanensis]	58	Uncharacterised protein [Legionella pneumophila]
			Sequence ID: STX49947.1		Sequence ID: SNV89251.1
		55	hypothetical protein BGO90_01025 [Legionella sp. 40-6]	59	Uncharacterised protein [Legionella pneumophila]
			Sequence ID: OJY25578.1		Sequence ID: SQG84427.1
			ankyrin repeat domain-containing protein [Legionella nautarum]	60	Uncharacterised protein [Legionella pneumophila]
			Sequence ID: WP_058505414.1		Sequence ID: STX71019.1
		56	Ankyrin repeats (3 copies) [Legionella nautarum]	61	Uncharacterised protein [Legionella pneumophila]
			Sequence ID: KTD32766.1		Sequence ID: CZI71000.1
			ankyrin repeat domain-containing protein [Legionella drozanskii]	62	Uncharacterised protein [Legionella pneumophila]
			Sequence ID: WP_058495616.1		Sequence ID: CZH45948.1
		57	Ankyrin repeats (3 copies) [Legionella drozanskii LLAP-1]	63	hypothetical protein lpymt_00324 [Legionella pneumophila]
			Sequence ID: KTC87699.1		Sequence ID: GAN28745.1
		58	ankyrin repeat domain-containing protein [Legionella sp.]		hypothetical protein [Legionella pneumophila]
			Sequence ID: PJE16233.1		Sequence ID: WP_014840929.1
		59	hypothetical protein COY58_08825 [Gammaproteobacteria bacterium CG_4_10_14_0_8_um_filter_38_16]	64	protein of unknown function [Legionella pneumophila subsp. pneumophila]
			Sequence ID: PIZ03550.1		Sequence ID: CCD04445.1
		60	hypothetical protein COX72_07850 [Gammaproteobacteria bacterium CG_4_10_14_0_2_um_filter_38_22]	65	Uncharacterised protein [Legionella pneumophila]
			Sequence ID: PJA02929.1		Sequence ID: CZI61342.1
		61	hypothetical protein CO120_00390 [Gammaproteobacteria bacterium CG_4_9_14_3_um_filter_38_9]	66	Uncharacterised protein [Legionella pneumophila]
			Sequence ID: PJB11404.1		Sequence ID: CZO97767.1
		62	hypothetical protein Lisr_1509 [Legionella israelensis]	67	Uncharacterised protein [Legionella pneumophila]
			Sequence ID: KTD22488.1		Sequence ID: CZN43987.1
		63	Uncharacterised protein [Legionella israelensis]	68	Uncharacterised protein [Legionella pneumophila]
			Sequence ID: STX60471.1		Sequence ID: CZP22649.1
		64	hypothetical protein [Legionella israelensis]	69	Uncharacterised protein [Legionella pneumophila]
			Sequence ID: WP_058501861.1		Sequence ID: CZN72081.1
			ankyrin repeat domain-containing protein [Legionella fallonii]	70	Uncharacterised protein [Legionella pneumophila]
			Sequence ID: WP_045094905.1		Sequence ID: CZO53430.1
		65	protein of unknown function [ankyrin repeat] [Legionella fallonii LLAP-10]	71	Uncharacterised protein [Legionella pneumophila]
			Sequence ID: CEG56187.1		Sequence ID: CZN97808.1
			hypothetical protein [Aquicella lusitana]	72	Uncharacterised protein [Legionella pneumophila]
			Sequence ID: WP_114834089.1		Sequence ID: CZP03084.1
		66	hypothetical protein C8D86_107110 [Aquicella lusitana]	73	Uncharacterised protein [Legionella pneumophila]
			Sequence ID: RDI45230.1		Sequence ID: CZM84826.1
		67	hypothetical protein A3E81_02475 [Gammaproteobacteria bacterium RIFCSPHIGHO2_12_FULL_36_30]	74	Uncharacterised protein [Legionella pneumophila]
			Sequence ID: OGT39539.1		Sequence ID: CZO74999.1
			hypothetical protein [Legionella cherrii]	75	Uncharacterised protein [Legionella pneumophila]
			Sequence ID: WP_058388204.1		Sequence ID: CZM83856.1
		68	ankyrin repeat-containing protein [Legionella cherrii]	76	Uncharacterised protein [Legionella pneumophila]
			Sequence ID: KTC81106.1		Sequence ID: CZO44683.1
			hypothetical protein [Legionella cherrii]	77	Uncharacterised protein [Legionella pneumophila]
			Sequence ID: WP_058388204.1		Sequence ID: CZP04300.1
		69	ankyrin repeat-containing protein [Legionella cherrii]	78	Uncharacterised protein [Legionella pneumophila]
			Sequence ID: KTC81106.1		Sequence ID: CZO08799.1
			hypothetical protein [Legionella cherrii]	79	Uncharacterised protein [Legionella pneumophila]
			Sequence ID: WP_028381646.1		Sequence ID: CZH49296.1
		71	hypothetical protein [Legionella anisa]	80	Uncharacterised protein [Legionella pneumophila]
			Sequence ID: WP_081595197.1		Sequence ID: CZO01802.1
			hypothetical protein A6J39_016100 [Legionella anisa]	81	Uncharacterised protein [Legionella pneumophila]
			Sequence ID: PNL62606.1		Sequence ID: CZM74013.1
		72	hypothetical protein DLD14_06295 [Legionella anisa]	82	Uncharacterised protein [Legionella pneumophila]
			Sequence ID: AWN73482.1		Sequence ID: CZN42273.1
		73	ankyrin repeat-containing protein [Legionella anisa]	83	Uncharacterised protein [Legionella pneumophila]
			Sequence ID: KTC70786.1		Sequence ID: CZP43793.1
			hypothetical protein [Legionella jordanis]	84	Uncharacterised protein [Legionella pneumophila]
			Sequence ID: WP_058471332.1		Sequence ID: CZO08817.1
		74	hypothetical protein Ljor_1896 [Legionella jordanis]	85	Uncharacterised protein [Legionella pneumophila]
			Sequence ID: KTD17590.1		Sequence ID: CZN69276.1
			hypothetical protein [Legionella brunensis]	86	Uncharacterised protein [Legionella pneumophila]
			Sequence ID: WP_058441297.1		Sequence ID: CZO95845.1
		75	hypothetical protein Lbru_1225 [Legionella brunensis]	87	Uncharacterised protein [Legionella pneumophila]
			Sequence ID: KTC85010.1		Sequence ID: CZP24729.1
		76	hypothetical protein A3J38_08130 [Gammaproteobacteria bacterium RIFCSPHIGHO2_12_FULL_45_9]	88	Uncharacterised protein [Legionella pneumophila]
			Sequence ID: OGT65381.1		Sequence ID: CZO56533.1
				89	Uncharacterised protein [Legionella pneumophila]
					Sequence ID: CZP08597.1
				90	Uncharacterised protein [Legionella pneumophila]
					Sequence ID: CZO26209.1
				91	Uncharacterised protein [Legionella pneumophila]
					Sequence ID: CZP46044.1
				92	Uncharacterised protein [Legionella pneumophila]
					Sequence ID: CZN43719.1
				93	Uncharacterised protein [Legionella pneumophila]
					Sequence ID: CZP56756.1
				94	Uncharacterised protein [Legionella pneumophila]
					Sequence ID: CZN29881.1
				95	Uncharacterised protein [Legionella pneumophila]
					Sequence ID: CZO18891.1
				96	Uncharacterised protein [Legionella pneumophila]
					Sequence ID: CZO93155.1
				97	Uncharacterised protein [Legionella pneumophila]
					Sequence ID: CZP18091.1
				98	Uncharacterised protein [Legionella pneumophila]
					Sequence ID: CZP44775.1
				99	Uncharacterised protein [Legionella pneumophila]
					Sequence ID: CZN73901.1
				100	Uncharacterised protein [Legionella pneumophila]
					Sequence ID: CZN12958.1
				101	Uncharacterised protein [Legionella pneumophila]
					Sequence ID: CZO14216.1
				102	Uncharacterised protein [Legionella pneumophila]
					Sequence ID: CZO82171.1
				103	Uncharacterised protein [Legionella pneumophila]
					Sequence ID: CZP32913.1
				104	Uncharacterised protein [Legionella pneumophila]
					Sequence ID: CZM99124.1
				105	Uncharacterised protein [Legionella pneumophila]
					Sequence ID: CZO47309.1
				106	Uncharacterised protein [Legionella pneumophila]
					Sequence ID: CZO30332.1
				107	Uncharacterised protein [Legionella pneumophila]
					Sequence ID: CZN50055.1
				108	Uncharacterised protein [Legionella pneumophila]
					Sequence ID: CZO81786.1
				109	Uncharacterised protein [Legionella pneumophila]
					Sequence ID: CZP68597.1
				110	Uncharacterised protein [Legionella pneumophila]
					Sequence ID: CZO67390.1
				111	Uncharacterised protein [Legionella pneumophila]
					Sequence ID: CZN36386.1
				112	Uncharacterised protein [Legionella pneumophila]
					Sequence ID: CZN32633.1
				113	Uncharacterised protein [Legionella pneumophila]
					Sequence ID: CZO47785.1
				114	Uncharacterised protein [Legionella pneumophila]
					Sequence ID: CZO52177.1
				115	Uncharacterised protein [Legionella pneumophila]
					Sequence ID: CZP75104.1
				116	Uncharacterised protein [Legionella pneumophila]
					Sequence ID: CZP41614.1
				117	Uncharacterised protein [Legionella pneumophila]
					Sequence ID: CZO68451.1
				118	Uncharacterised protein [Legionella pneumophila]
					Sequence ID: CZO71612.1
				119	Uncharacterised protein [Legionella pneumophila]
					Sequence ID: CZO71220.1
				120	Uncharacterised protein [Legionella pneumophila]
					Sequence ID: CZN32435.1
				121	Uncharacterised protein [Legionella pneumophila]
					Sequence ID: CZN33426.1
				122	Uncharacterised protein [Legionella pneumophila]
					Sequence ID: CZO10793.1
				123	Uncharacterised protein [Legionella pneumophila]
					Sequence ID: CZN37733.1
				124	Uncharacterised protein [Legionella pneumophila]
					Sequence ID: CZM54573.1
				125	Uncharacterised protein [Legionella pneumophila]
					Sequence ID: CZN11508.1
				126	Uncharacterised protein [Legionella pneumophila]
					Sequence ID: CZO77714.1
				127	Uncharacterised protein [Legionella pneumophila]
					Sequence ID: CZN69285.1
				128	Uncharacterised protein [Legionella pneumophila]
					Sequence ID: CZN45132.1
				129	Uncharacterised protein [Legionella pneumophila]
					Sequence ID: CZP02850.1
				130	Uncharacterised protein [Legionella pneumophila]
					Sequence ID: CZO01115.1
				131	Uncharacterised protein [Legionella pneumophila]
					Sequence ID: CZP00667.1
				132	Uncharacterised protein [Legionella pneumophila]
					Sequence ID: CZO29377.1
				133	Uncharacterised protein [Legionella pneumophila]
					Sequence ID: CZM87990.1
				134	Uncharacterised protein [Legionella pneumophila]
					Sequence ID: CZN73091.1
				135	Uncharacterised protein [Legionella pneumophila]
					Sequence ID: CZM95239.1
				136	Uncharacterised protein [Legionella pneumophila]
					Sequence ID: CZO19098.1
				137	Uncharacterised protein [Legionella pneumophila]
					Sequence ID: CZN98632.1
				138	Uncharacterised protein [Legionella pneumophila]
					Sequence ID: CZO13933.1
				139	Uncharacterised protein [Legionella pneumophila]
					Sequence ID: CZP40506.1
				140	Uncharacterised protein [Legionella pneumophila]
					Sequence ID: CZN74069.1
				141	Uncharacterised protein [Legionella pneumophila]
					Sequence ID: CZO32743.1
				142	Uncharacterised protein [Legionella pneumophila]
					Sequence ID: CZM72076.1
				143	Uncharacterised protein [Legionella pneumophila]
					Sequence ID: CZP11815.1
				144	Uncharacterised protein [Legionella pneumophila]
					Sequence ID: CZM94667.1
				145	Uncharacterised protein [Legionella pneumophila]
					Sequence ID: CZP81746.1
				146	Uncharacterised protein [Legionella pneumophila]
					Sequence ID: CZN11091.1
				147	Uncharacterised protein [Legionella pneumophila]
					Sequence ID: CZN93935.1
				148	Uncharacterised protein [Legionella pneumophila]
					Sequence ID: CZM93557.1
				149	Uncharacterised protein [Legionella pneumophila]
					Sequence ID: CZM97343.1
				150	Uncharacterised protein [Legionella pneumophila]
					Sequence ID: CZN54595.1
				151	Uncharacterised protein [Legionella pneumophila]
					Sequence ID: CZO06955.1
				152	Uncharacterised protein [Legionella pneumophila]
					Sequence ID: CZN33191.1
				153	Uncharacterised protein [Legionella pneumophila]
					Sequence ID: CZO01601.1
				154	Uncharacterised protein [Legionella pneumophila]
					Sequence ID: CZN76014.1
				155	Uncharacterised protein [Legionella pneumophila]
					Sequence ID: CZO49188.1
				156	Uncharacterised protein [Legionella pneumophila]
					Sequence ID: CZI71986.1
				157	Uncharacterised protein [Legionella pneumophila]
					Sequence ID: CZM74305.1
				158	Uncharacterised protein [Legionella pneumophila]
					Sequence ID: CZI32928.1
				159	Uncharacterised protein [Legionella pneumophila]
					Sequence ID: CZN26251.1
				160	Uncharacterised protein [Legionella pneumophila]
					Sequence ID: CZP70305.1
				161	Uncharacterised protein [Legionella pneumophila]
					Sequence ID: CZP31780.1
				162	Uncharacterised protein [Legionella pneumophila]
					Sequence ID: CZJ21229.1
				163	Uncharacterised protein [Legionella pneumophila]
					Sequence ID: CZP69465.1
				164	Uncharacterised protein [Legionella pneumophila]
					Sequence ID: CZR30884.1
				165	Uncharacterised protein [Legionella pneumophila]
					Sequence ID: SNV08660.1
				166	Uncharacterised protein [Legionella pneumophila]
					Sequence ID: STX89132.1
					hypothetical protein [Legionella pneumophila]
					Sequence ID: WP_042755229.1
				167	Uncharacterised protein [Legionella pneumophila]
					Sequence ID: CZQ07967.1
				168	Uncharacterised protein [Legionella pneumophila]
					Sequence ID: CZQ04569.1
				169	Uncharacterised protein [Legionella pneumophila]
					Sequence ID: CZP98581.1
				170	Uncharacterised protein [Legionella pneumophila]
					Sequence ID: CZP82093.1
				171	Uncharacterised protein [Legionella pneumophila]
					Sequence ID: CZQ07826.1
				172	Uncharacterised protein [Legionella pneumophila]
					Sequence ID: CZI26758.1
				173	Uncharacterised protein [Legionella pneumophila]
					Sequence ID: CZI75634.1
				174	Uncharacterised protein [Legionella pneumophila]
					Sequence ID: CZQ04990.1
				175	Uncharacterised protein [Legionella pneumophila]
					Sequence ID: CZP78290.1
				176	Uncharacterised protein [Legionella pneumophila]
					Sequence ID: CZP45554.1
				177	Uncharacterised protein [Legionella pneumophila]
					Sequence ID: CZQ04487.1
				178	Uncharacterised protein [Legionella pneumophila]
					Sequence ID: CZP84900.1
				179	Uncharacterised protein [Legionella pneumophila]
					Sequence ID: CZP90251.1
				180	Uncharacterised protein [Legionella pneumophila]
					Sequence ID: CZP85076.1
				181	Uncharacterised protein [Legionella pneumophila]
					Sequence ID: CZP83344.1
				182	Uncharacterised protein [Legionella pneumophila]
					Sequence ID: CZP80250.1
				183	Uncharacterised protein [Legionella pneumophila]
					Sequence ID: CZP83305.1
				184	Uncharacterised protein [Legionella pneumophila]
					Sequence ID: CZI86004.1
				185	Uncharacterised protein [Legionella pneumophila]
					Sequence ID: CZP84656.1
				186	Uncharacterised protein [Legionella pneumophila]
					Sequence ID: CZI59582.1
				187	Uncharacterised protein [Legionella pneumophila]
					Sequence ID: CZP92390.1
				188	Uncharacterised protein [Legionella pneumophila]
					Sequence ID: CZI50143.1
				189	Uncharacterised protein [Legionella pneumophila]
					Sequence ID: CZP83626.1
				190	Uncharacterised protein [Legionella pneumophila]
					Sequence ID: CZQ03909.1
				191	Uncharacterised protein [Legionella pneumophila]
					Sequence ID: CZP91528.1
				192	Uncharacterised protein [Legionella pneumophila]
					Sequence ID: CZP96135.1
				193	Uncharacterised protein [Legionella pneumophila]
					Sequence ID: CZP98090.1
				194	Uncharacterised protein [Legionella pneumophila]
					Sequence ID: CZP95758.1
				195	Uncharacterised protein [Legionella pneumophila]
					Sequence ID: CZQ07048.1
				196	Uncharacterised protein [Legionella pneumophila]
					Sequence ID: CZQ00624.1
				197	Uncharacterised protein [Legionella pneumophila]
					Sequence ID: CZQ08858.1
				198	Uncharacterised protein [Legionella pneumophila]
					Sequence ID: CZQ08861.1
				199	Uncharacterised protein [Legionella pneumophila]
					Sequence ID: CZQ06829.1
				200	Uncharacterised protein [Legionella pneumophila]
					Sequence ID: CZP72578.1
				201	Uncharacterised protein [Legionella pneumophila]
					Sequence ID: CZP91793.1
				202	Uncharacterised protein [Legionella pneumophila]
					Sequence ID: CZR29063.1
				203	hypothetical protein lpt_01865 [Legionella pneumophila subsp. pneumophila]
					Sequence ID: AMQ26804.1
				204	hypothetical protein ULM_03500 [Legionella pneumophila]
					Sequence ID: AMV13052.1
				205	hypothetical protein A9P85_01685 [Legionella pneumophila]
					Sequence ID: ANN91405.1
				206	Uncharacterised protein [Legionella pneumophila]
					Sequence ID: SFZ35668.1
				207	hypothetical protein C3926_01735 [Legionella pneumophila]
					Sequence ID: PQM72986.1
					hypothetical protein [Legionella pneumophila]
					Sequence ID: WP_027268259.1
				208	hypothetical protein lptwr_00270 [Legionella pneumophila]
					Sequence ID: GAN22393.1
				209	Uncharacterised protein [Legionella pneumophila]
					Sequence ID: CZG98298.1
				210	Uncharacterised protein [Legionella pneumophila]
					Sequence ID: CZJ78371.1
				211	Uncharacterised protein [Legionella pneumophila]
					Sequence ID: CZR10184.1
				212	hypothetical protein DM459_13105 [Legionella pneumophila]
					Sequence ID: PYB49706.1
				213	hypothetical protein DM457_13325 [Legionella pneumophila]
					Sequence ID: PYB53310.1
				214	hypothetical protein DM458_13285 [Legionella pneumophila]
					Sequence ID: PYB57690.1
				215	Uncharacterised protein [Legionella pneumophila]
					Sequence ID: STX65571.1
				216	hypothetical protein AXF35_01520 [Legionella pneumophila subsp. pascullei]
					Sequence ID: AMP88450.1
				217	hypothetical protein AXF36_01520 [Legionella pneumophila subsp. pascullei]
					Sequence ID: AMP91359.1
				218	hypothetical protein AXF37_01520 [Legionella pneumophila subsp. pascullei]
					Sequence ID: AMP94348.1
				219	Uncharacterised protein [Legionella pneumophila subsp. pascullei]
					Sequence ID: SQG89141.1
				220	hypothetical protein [Legionella pneumophila]
					Sequence ID: WP_106221089.1
				221	hypothetical protein [Legionella pneumophila]
					Sequence ID: WP_062727608.1
					hypothetical protein [Legionella pneumophila]
					Sequence ID: WP_061692422.1
				222	Uncharacterised protein [Legionella pneumophila]
					Sequence ID: CZH26341.1
				223	Uncharacterised protein [Legionella pneumophila]
					Sequence ID: STX82073.1
					hypothetical protein [Legionella pneumophila]
					Sequence ID: WP_044497774.1
				224	Uncharacterised protein [Legionella pneumophila]
					Sequence ID: CZJ49904.1
				225	Uncharacterised protein [Legionella pneumophila]
					Sequence ID: CZJ81047.1
				226	Uncharacterised protein [Legionella pneumophila]
					Sequence ID: CZH12047.1
					hypothetical protein [Legionella pneumophila]
					Sequence ID: WP_110539933.1
				227	hypothetical protein DM456_09610 [Legionella pneumophila]
					Sequence ID: PYB50860.1
				228	hypothetical protein DM455_06845 [Legionella pneumophila]
					Sequence ID: PYB63442.1
					hypothetical protein [Legionella pneumophila]
					Sequence ID: WP_110570520.1
				229	hypothetical protein DM454_15645 [Legionella pneumophila]
					Sequence ID: PYB42318.1
				LtpD	hypothetical protein [Legionella pneumophila]
					Sequence ID: WP_038837285.1
				230	Uncharacterised protein [Legionella pneumophila]
					Sequence ID: CZH14232.1
				231	Uncharacterised protein [Legionella pneumophila]
					Sequence ID: CZI54616.1
				232	Uncharacterised protein [Legionella pneumophila]
					Sequence ID: CZJ70020.1
				233	Uncharacterised protein [Legionella pneumophila]
					Sequence ID: CZM30556.1
				234	Uncharacterised protein [Legionella pneumophila]
					Sequence ID: CZJ70799.1
				235	Uncharacterised protein [Legionella pneumophila]
					Sequence ID: CZG70661.1
				236	Uncharacterised protein [Legionella pneumophila]
					Sequence ID: CZM51980.1
				237	Uncharacterised protein [Legionella pneumophila]
					Sequence ID: CZI45856.1
				238	Uncharacterised protein [Legionella pneumophila]
					Sequence ID: CZH24186.1
				239	Uncharacterised protein [Legionella pneumophila]
					Sequence ID: CZM61905.1
				240	Uncharacterised protein [Legionella pneumophila]
					Sequence ID: CZM27705.1
				241	Uncharacterised protein [Legionella pneumophila]
					Sequence ID: CZG79093.1
				242	Uncharacterised protein [Legionella pneumophila]
					Sequence ID: CZR07334.1
				243	Uncharacterised protein [Legionella pneumophila]
					Sequence ID: CZQ79700.1
				244	Uncharacterised protein [Legionella pneumophila]
					Sequence ID: SFZ35103.1
					hypothetical protein [Legionella pneumophila]
					Sequence ID: WP_061719270.1
				245	Uncharacterised protein [Legionella pneumophila]
					Sequence ID: CZJ09371.1
				246	Uncharacterised protein [Legionella pneumophila]
					Sequence ID: STX94653.1
					hypothetical protein [Legionella pneumophila]
					Sequence ID: WP_061637245.1
				247	Uncharacterised protein [Legionella pneumophila]
					Sequence ID: CZH56781.1
				248	hypothetical protein [Legionella pneumophila]
					Sequence ID: WP_027264862.1
				249	hypothetical protein [Legionella pneumophila]
					Sequence ID: WP_061514243.1
