# Supplementary material for: The Legionella effector LtpM is a new type of phosphoinositide-activated glucosyltransferase
Source: J Biol Chem. 2018 Dec 20;294(8):2862–79. doi: 10.1074/jbc.RA118.005952 (PMC6393602; doi:10.1074/jbc.RA118.005952)
Supplement: Supporting Information [file supp_RA118.005952_140908_1_supp_222870_pgzng7.pdb]

ATOM      1  N   ILE     9      18.930  21.055  -0.026  1.00  0.00           N  
ATOM      2  CA  ILE     9      18.674  21.556  -1.368  1.00  0.00           C  
ATOM      3  C   ILE     9      18.092  22.968  -1.250  1.00  0.00           C  
ATOM      4  O   ILE     9      17.069  23.176  -0.595  1.00  0.00           O  
ATOM      5  CB  ILE     9      17.725  20.652  -2.179  1.00  0.00           C  
ATOM      6  CG1 ILE     9      18.354  19.264  -2.418  1.00  0.00           C  
ATOM      7  CG2 ILE     9      17.363  21.300  -3.516  1.00  0.00           C  
ATOM      8  CD1 ILE     9      17.354  18.246  -2.934  1.00  0.00           C  
ATOM      9  N   HIS    10      18.749  23.926  -1.891  1.00  0.00           N  
ATOM     10  CA  HIS    10      18.297  25.325  -1.833  1.00  0.00           C  
ATOM     11  C   HIS    10      17.690  25.717  -3.174  1.00  0.00           C  
ATOM     12  O   HIS    10      18.331  25.537  -4.230  1.00  0.00           O  
ATOM     13  CB  HIS    10      19.460  26.291  -1.495  1.00  0.00           C  
ATOM     14  CG  HIS    10      20.305  25.897  -0.319  1.00  0.00           C  
ATOM     15  ND1 HIS    10      19.874  26.005   0.989  1.00  0.00           N  
ATOM     16  CD2 HIS    10      21.589  25.464  -0.255  1.00  0.00           C  
ATOM     17  CE1 HIS    10      20.846  25.630   1.805  1.00  0.00           C  
ATOM     18  NE2 HIS    10      21.895  25.283   1.072  1.00  0.00           N  
ATOM     19  N   TYR    11      16.423  26.117  -3.156  1.00  0.00           N  
ATOM     20  CA  TYR    11      15.750  26.550  -4.376  1.00  0.00           C  
ATOM     21  C   TYR    11      15.441  28.036  -4.238  1.00  0.00           C  
ATOM     22  O   TYR    11      14.705  28.460  -3.344  1.00  0.00           O  
ATOM     23  CB  TYR    11      14.359  26.099  -4.844  1.00  0.00           C  
ATOM     24  CG  TYR    11      14.446  24.648  -5.172  1.00  0.00           C  
ATOM     25  CD1 TYR    11      14.179  23.692  -4.183  1.00  0.00           C  
ATOM     26  CD2 TYR    11      14.788  24.203  -6.468  1.00  0.00           C  
ATOM     27  CE1 TYR    11      14.248  22.311  -4.456  1.00  0.00           C  
ATOM     28  CE2 TYR    11      14.862  22.803  -6.764  1.00  0.00           C  
ATOM     29  CZ  TYR    11      14.588  21.872  -5.740  1.00  0.00           C  
ATOM     30  OH  TYR    11      14.651  20.515  -5.976  1.00  0.00           O  
ATOM     31  N   LEU    12      16.000  28.853  -5.124  1.00  0.00           N  
ATOM     32  CA  LEU    12      15.739  30.287  -5.092  1.00  0.00           C  
ATOM     33  C   LEU    12      14.680  30.565  -6.155  1.00  0.00           C  
ATOM     34  O   LEU    12      14.668  29.957  -7.229  1.00  0.00           O  
ATOM     35  CB  LEU    12      16.804  31.323  -5.464  1.00  0.00           C  
ATOM     36  CG  LEU    12      16.325  32.769  -5.319  1.00  0.00           C  
ATOM     37  CD1 LEU    12      16.043  33.216  -3.885  1.00  0.00           C  
ATOM     38  CD2 LEU    12      17.300  33.827  -5.834  1.00  0.00           C  
ATOM     39  N   TRP    13      13.773  31.492  -5.870  1.00  0.00           N  
ATOM     40  CA  TRP    13      12.709  31.789  -6.819  1.00  0.00           C  
ATOM     41  C   TRP    13      12.858  33.181  -7.401  1.00  0.00           C  
ATOM     42  O   TRP    13      12.760  34.197  -6.707  1.00  0.00           O  
ATOM     43  CB  TRP    13      11.239  31.855  -6.385  1.00  0.00           C  
ATOM     44  CG  TRP    13      10.278  32.149  -7.512  1.00  0.00           C  
ATOM     45  CD1 TRP    13       9.738  33.340  -7.903  1.00  0.00           C  
ATOM     46  CD2 TRP    13       9.715  31.206  -8.435  1.00  0.00           C  
ATOM     47  NE1 TRP    13       8.926  33.249  -8.937  1.00  0.00           N  
ATOM     48  CE2 TRP    13       8.872  31.933  -9.316  1.00  0.00           C  
ATOM     49  CE3 TRP    13       9.841  29.811  -8.609  1.00  0.00           C  
ATOM     50  CZ2 TRP    13       8.147  31.307 -10.366  1.00  0.00           C  
ATOM     51  CZ3 TRP    13       9.116  29.176  -9.662  1.00  0.00           C  
ATOM     52  CH2 TRP    13       8.282  29.934 -10.522  1.00  0.00           C  
ATOM     53  N   VAL    14      13.100  33.235  -8.706  1.00  0.00           N  
ATOM     54  CA  VAL    14      13.311  34.501  -9.399  1.00  0.00           C  
ATOM     55  C   VAL    14      12.261  34.703 -10.485  1.00  0.00           C  
ATOM     56  O   VAL    14      12.220  33.992 -11.493  1.00  0.00           O  
ATOM     57  CB  VAL    14      14.265  35.210 -10.384  1.00  0.00           C  
ATOM     58  CG1 VAL    14      13.837  36.639 -10.724  1.00  0.00           C  
ATOM     59  CG2 VAL    14      15.699  35.336  -9.862  1.00  0.00           C  
ATOM     60  N   GLY    15      11.392  35.690 -10.285  1.00  0.00           N  
ATOM     61  CA  GLY    15      10.350  35.958 -11.260  1.00  0.00           C  
ATOM     62  C   GLY    15       9.316  36.920 -10.713  1.00  0.00           C  
ATOM     63  O   GLY    15       9.633  37.949 -10.111  1.00  0.00           O  
ATOM     64  N   LEU    16       8.047  36.588 -10.923  1.00  0.00           N  
ATOM     65  CA  LEU    16       6.967  37.436 -10.449  1.00  0.00           C  
ATOM     66  C   LEU    16       6.503  37.052  -9.059  1.00  0.00           C  
ATOM     67  O   LEU    16       7.206  36.383  -8.296  1.00  0.00           O  
ATOM     68  CB  LEU    16       5.611  37.464 -11.161  1.00  0.00           C  
ATOM     69  CG  LEU    16       5.696  37.923 -12.618  1.00  0.00           C  
ATOM     70  CD1 LEU    16       4.373  37.898 -13.382  1.00  0.00           C  
ATOM     71  CD2 LEU    16       6.192  39.356 -12.816  1.00  0.00           C  
ATOM     72  N   PRO    17       5.289  37.479  -8.710  1.00  0.00           N  
ATOM     73  CA  PRO    17       4.726  37.207  -7.398  1.00  0.00           C  
ATOM     74  C   PRO    17       4.404  35.763  -7.055  1.00  0.00           C  
ATOM     75  O   PRO    17       5.030  35.156  -6.181  1.00  0.00           O  
ATOM     76  CB  PRO    17       3.503  37.229  -6.479  1.00  0.00           C  
ATOM     77  CG  PRO    17       2.174  37.106  -7.228  1.00  0.00           C  
ATOM     78  CD  PRO    17       2.159  37.838  -8.572  1.00  0.00           C  
ATOM     79  N   THR    18       3.382  35.184  -7.832  1.00  0.00           N  
ATOM     80  CA  THR    18       3.105  33.818  -7.397  1.00  0.00           C  
ATOM     81  C   THR    18       3.915  32.809  -8.188  1.00  0.00           C  
ATOM     82  O   THR    18       4.024  32.908  -9.412  1.00  0.00           O  
ATOM     83  CB  THR    18       1.613  33.476  -7.537  1.00  0.00           C  
ATOM     84  OG1 THR    18       0.837  34.337  -6.717  1.00  0.00           O  
ATOM     85  CG2 THR    18       1.382  32.018  -7.106  1.00  0.00           C  
ATOM     86  N   LYS    19       4.485  31.844  -7.481  1.00  0.00           N  
ATOM     87  CA  LYS    19       5.104  30.669  -8.093  1.00  0.00           C  
ATOM     88  C   LYS    19       4.038  29.972  -8.966  1.00  0.00           C  
ATOM     89  O   LYS    19       2.850  29.952  -8.615  1.00  0.00           O  
ATOM     90  CB  LYS    19       5.722  29.737  -7.007  1.00  0.00           C  
ATOM     91  CG  LYS    19       6.920  30.354  -6.283  1.00  0.00           C  
ATOM     92  CD  LYS    19       7.552  29.427  -5.244  1.00  0.00           C  
ATOM     93  CE  LYS    19       8.784  30.023  -4.560  1.00  0.00           C  
ATOM     94  NZ  LYS    19       8.391  31.185  -3.732  1.00  0.00           N  
ATOM     95  N   PRO    34       4.455  29.452 -10.120  1.00  0.00           N  
ATOM     96  CA  PRO    34       3.523  28.821 -11.050  1.00  0.00           C  
ATOM     97  C   PRO    34       3.163  27.434 -10.557  1.00  0.00           C  
ATOM     98  O   PRO    34       3.950  26.790  -9.868  1.00  0.00           O  
ATOM     99  CB  PRO    34       4.154  28.681 -12.435  1.00  0.00           C  
ATOM    100  CG  PRO    34       5.282  29.681 -12.695  1.00  0.00           C  
ATOM    101  CD  PRO    34       6.128  29.986 -11.458  1.00  0.00           C  
ATOM    102  N   ILE    35       1.969  26.971 -10.931  1.00  0.00           N  
ATOM    103  CA  ILE    35       1.542  25.629 -10.532  1.00  0.00           C  
ATOM    104  C   ILE    35       2.514  24.567 -11.059  1.00  0.00           C  
ATOM    105  O   ILE    35       2.769  23.593 -10.369  1.00  0.00           O  
ATOM    106  CB  ILE    35       0.097  25.346 -10.961  1.00  0.00           C  
ATOM    107  CG1 ILE    35      -0.943  26.195 -10.212  1.00  0.00           C  
ATOM    108  CG2 ILE    35      -0.336  23.887 -10.732  1.00  0.00           C  
ATOM    109  CD1 ILE    35      -2.345  26.115 -10.816  1.00  0.00           C  
ATOM    110  N   LYS    36       3.077  24.777 -12.249  1.00  0.00           N  
ATOM    111  CA  LYS    36       4.109  23.890 -12.785  1.00  0.00           C  
ATOM    112  C   LYS    36       5.297  23.751 -11.822  1.00  0.00           C  
ATOM    113  O   LYS    36       5.723  22.631 -11.511  1.00  0.00           O  
ATOM    114  CB  LYS    36       4.595  24.362 -14.158  1.00  0.00           C  
ATOM    115  CG  LYS    36       5.757  23.536 -14.699  1.00  0.00           C  
ATOM    116  CD  LYS    36       6.139  23.895 -16.132  1.00  0.00           C  
ATOM    117  CE  LYS    36       7.318  23.047 -16.595  1.00  0.00           C  
ATOM    118  NZ  LYS    36       7.797  23.396 -17.962  1.00  0.00           N  
ATOM    119  N   MET    37       5.814  24.887 -11.351  1.00  0.00           N  
ATOM    120  CA  MET    37       6.966  24.881 -10.441  1.00  0.00           C  
ATOM    121  C   MET    37       6.661  24.400  -9.048  1.00  0.00           C  
ATOM    122  O   MET    37       7.557  23.921  -8.377  1.00  0.00           O  
ATOM    123  CB  MET    37       7.674  26.244 -10.407  1.00  0.00           C  
ATOM    124  CG  MET    37       8.379  26.598 -11.719  1.00  0.00           C  
ATOM    125  SD  MET    37       9.199  28.220 -11.720  1.00  0.00           S  
ATOM    126  CE  MET    37       9.867  28.059 -13.400  1.00  0.00           C  
ATOM    127  N   ALA    38       5.408  24.517  -8.615  1.00  0.00           N  
ATOM    128  CA  ALA    38       5.028  23.908  -7.336  1.00  0.00           C  
ATOM    129  C   ALA    38       5.203  22.400  -7.462  1.00  0.00           C  
ATOM    130  O   ALA    38       5.804  21.780  -6.588  1.00  0.00           O  
ATOM    131  CB  ALA    38       3.585  24.251  -6.890  1.00  0.00           C  
ATOM    132  N   LYS    39       4.708  21.833  -8.571  1.00  0.00           N  
ATOM    133  CA  LYS    39       4.774  20.401  -8.822  1.00  0.00           C  
ATOM    134  C   LYS    39       6.218  19.903  -8.969  1.00  0.00           C  
ATOM    135  O   LYS    39       6.560  18.906  -8.361  1.00  0.00           O  
ATOM    136  CB  LYS    39       3.936  20.000 -10.049  1.00  0.00           C  
ATOM    137  CG  LYS    39       3.943  18.496 -10.327  1.00  0.00           C  
ATOM    138  CD  LYS    39       3.053  18.086 -11.503  1.00  0.00           C  
ATOM    139  CE  LYS    39       3.097  16.588 -11.811  1.00  0.00           C  
ATOM    140  NZ  LYS    39       2.232  16.285 -12.973  1.00  0.00           N  
ATOM    141  N   ALA    40       7.045  20.601  -9.761  1.00  0.00           N  
ATOM    142  CA  ALA    40       8.488  20.289  -9.857  1.00  0.00           C  
ATOM    143  C   ALA    40       9.194  20.323  -8.504  1.00  0.00           C  
ATOM    144  O   ALA    40      10.061  19.499  -8.259  1.00  0.00           O  
ATOM    145  CB  ALA    40       9.228  21.216 -10.852  1.00  0.00           C  
ATOM    146  N   LEU    41       8.811  21.269  -7.635  1.00  0.00           N  
ATOM    147  CA  LEU    41       9.473  21.459  -6.344  1.00  0.00           C  
ATOM    148  C   LEU    41       9.114  20.341  -5.369  1.00  0.00           C  
ATOM    149  O   LEU    41       9.984  19.835  -4.653  1.00  0.00           O  
ATOM    150  CB  LEU    41       9.125  22.816  -5.727  1.00  0.00           C  
ATOM    151  CG  LEU    41       9.721  24.003  -6.487  1.00  0.00           C  
ATOM    152  CD1 LEU    41       9.254  25.376  -6.007  1.00  0.00           C  
ATOM    153  CD2 LEU    41      11.245  24.106  -6.429  1.00  0.00           C  
ATOM    154  N   GLN    42       7.832  19.984  -5.334  1.00  0.00           N  
ATOM    155  CA  GLN    42       7.373  18.867  -4.522  1.00  0.00           C  
ATOM    156  C   GLN    42       8.031  17.583  -5.037  1.00  0.00           C  
ATOM    157  O   GLN    42       8.501  16.796  -4.246  1.00  0.00           O  
ATOM    158  CB  GLN    42       5.824  18.768  -4.458  1.00  0.00           C  
ATOM    159  CG  GLN    42       5.322  17.634  -3.562  1.00  0.00           C  
ATOM    160  CD  GLN    42       3.801  17.682  -3.551  1.00  0.00           C  
ATOM    161  OE1 GLN    42       3.187  18.490  -4.247  1.00  0.00           O  
ATOM    162  NE2 GLN    42       3.109  16.820  -2.759  1.00  0.00           N  
ATOM    163  N   SER    43       8.123  17.403  -6.358  1.00  0.00           N  
ATOM    164  CA  SER    43       8.770  16.218  -6.925  1.00  0.00           C  
ATOM    165  C   SER    43      10.258  16.176  -6.547  1.00  0.00           C  
ATOM    166  O   SER    43      10.827  15.107  -6.298  1.00  0.00           O  
ATOM    167  CB  SER    43       8.601  16.181  -8.440  1.00  0.00           C  
ATOM    168  OG  SER    43       7.231  16.007  -8.774  1.00  0.00           O  
ATOM    169  N   GLN    44      10.876  17.355  -6.500  1.00  0.00           N  
ATOM    170  CA  GLN    44      12.257  17.498  -6.064  1.00  0.00           C  
ATOM    171  C   GLN    44      12.412  17.020  -4.627  1.00  0.00           C  
ATOM    172  O   GLN    44      13.365  16.314  -4.317  1.00  0.00           O  
ATOM    173  CB  GLN    44      12.722  18.966  -6.196  1.00  0.00           C  
ATOM    174  CG  GLN    44      14.202  19.169  -5.864  1.00  0.00           C  
ATOM    175  CD  GLN    44      15.023  18.395  -6.886  1.00  0.00           C  
ATOM    176  OE1 GLN    44      14.765  18.460  -8.087  1.00  0.00           O  
ATOM    177  NE2 GLN    44      16.058  17.618  -6.464  1.00  0.00           N  
ATOM    178  N   ALA    45      11.467  17.391  -3.756  1.00  0.00           N  
ATOM    179  CA  ALA    45      11.495  16.940  -2.364  1.00  0.00           C  
ATOM    180  C   ALA    45      11.241  15.429  -2.249  1.00  0.00           C  
ATOM    181  O   ALA    45      11.931  14.745  -1.509  1.00  0.00           O  
ATOM    182  CB  ALA    45      10.517  17.738  -1.492  1.00  0.00           C  
ATOM    183  N   GLN    46      10.277  14.914  -3.004  1.00  0.00           N  
ATOM    184  CA  GLN    46       9.913  13.485  -2.914  1.00  0.00           C  
ATOM    185  C   GLN    46      11.053  12.570  -3.347  1.00  0.00           C  
ATOM    186  O   GLN    46      11.318  11.569  -2.696  1.00  0.00           O  
ATOM    187  CB  GLN    46       8.647  13.177  -3.725  1.00  0.00           C  
ATOM    188  CG  GLN    46       7.372  13.761  -3.113  1.00  0.00           C  
ATOM    189  CD  GLN    46       6.221  13.484  -4.069  1.00  0.00           C  
ATOM    190  OE1 GLN    46       6.420  12.964  -5.166  1.00  0.00           O  
ATOM    191  NE2 GLN    46       4.954  13.818  -3.706  1.00  0.00           N  
ATOM    192  N   GLY    47      11.729  12.926  -4.439  1.00  0.00           N  
ATOM    193  CA  GLY    47      12.877  12.170  -4.913  1.00  0.00           C  
ATOM    194  C   GLY    47      14.142  12.388  -4.089  1.00  0.00           C  
ATOM    195  O   GLY    47      15.175  11.815  -4.412  1.00  0.00           O  
ATOM    196  N   LYS    48      14.057  13.202  -3.035  1.00  0.00           N  
ATOM    197  CA  LYS    48      15.191  13.440  -2.132  1.00  0.00           C  
ATOM    198  C   LYS    48      14.806  13.419  -0.663  1.00  0.00           C  
ATOM    199  O   LYS    48      15.049  14.410   0.041  1.00  0.00           O  
ATOM    200  CB  LYS    48      15.831  14.794  -2.428  1.00  0.00           C  
ATOM    201  CG  LYS    48      16.440  14.889  -3.828  1.00  0.00           C  
ATOM    202  CD  LYS    48      17.628  13.948  -4.044  1.00  0.00           C  
ATOM    203  CE  LYS    48      18.275  14.085  -5.423  1.00  0.00           C  
ATOM    204  NZ  LYS    48      19.349  13.080  -5.580  1.00  0.00           N  
ATOM    205  N   PRO    49      14.232  12.289  -0.179  1.00  0.00           N  
ATOM    206  CA  PRO    49      13.662  12.301   1.171  1.00  0.00           C  
ATOM    207  C   PRO    49      14.728  12.422   2.266  1.00  0.00           C  
ATOM    208  O   PRO    49      14.403  12.720   3.420  1.00  0.00           O  
ATOM    209  CB  PRO    49      12.899  10.967   1.251  1.00  0.00           C  
ATOM    210  CG  PRO    49      13.548  10.080   0.241  1.00  0.00           C  
ATOM    211  CD  PRO    49      14.083  10.977  -0.841  1.00  0.00           C  
ATOM    212  N   ILE    50      15.995  12.219   1.889  1.00  0.00           N  
ATOM    213  CA  ILE    50      17.117  12.362   2.816  1.00  0.00           C  
ATOM    214  C   ILE    50      17.635  13.812   2.928  1.00  0.00           C  
ATOM    215  O   ILE    50      18.590  14.077   3.658  1.00  0.00           O  
ATOM    216  CB  ILE    50      18.268  11.387   2.454  1.00  0.00           C  
ATOM    217  CG1 ILE    50      18.911  11.678   1.088  1.00  0.00           C  
ATOM    218  CG2 ILE    50      17.826   9.915   2.384  1.00  0.00           C  
ATOM    219  CD1 ILE    50      20.175  10.860   0.821  1.00  0.00           C  
ATOM    220  N   ASN    51      17.011  14.725   2.188  1.00  0.00           N  
ATOM    221  CA  ASN    51      17.431  16.123   2.140  1.00  0.00           C  
ATOM    222  C   ASN    51      16.373  17.060   2.703  1.00  0.00           C  
ATOM    223  O   ASN    51      15.164  16.825   2.545  1.00  0.00           O  
ATOM    224  CB  ASN    51      17.653  16.543   0.681  1.00  0.00           C  
ATOM    225  CG  ASN    51      18.806  15.720   0.125  1.00  0.00           C  
ATOM    226  OD1 ASN    51      19.677  15.268   0.867  1.00  0.00           O  
ATOM    227  ND2 ASN    51      18.874  15.480  -1.212  1.00  0.00           N  
ATOM    228  N   PRO    52      16.843  18.134   3.335  1.00  0.00           N  
ATOM    229  CA  PRO    52      16.021  19.330   3.567  1.00  0.00           C  
ATOM    230  C   PRO    52      15.931  20.119   2.265  1.00  0.00           C  
ATOM    231  O   PRO    52      16.947  20.618   1.755  1.00  0.00           O  
ATOM    232  CB  PRO    52      16.619  20.193   4.679  1.00  0.00           C  
ATOM    233  CG  PRO    52      18.141  20.077   4.789  1.00  0.00           C  
ATOM    234  CD  PRO    52      18.674  18.682   4.458  1.00  0.00           C  
ATOM    235  N   ILE    53      14.726  20.191   1.704  1.00  0.00           N  
ATOM    236  CA  ILE    53      14.473  20.949   0.475  1.00  0.00           C  
ATOM    237  C   ILE    53      13.752  22.231   0.891  1.00  0.00           C  
ATOM    238  O   ILE    53      12.737  22.187   1.606  1.00  0.00           O  
ATOM    239  CB  ILE    53      13.641  20.130  -0.550  1.00  0.00           C  
ATOM    240  CG1 ILE    53      14.282  18.783  -0.923  1.00  0.00           C  
ATOM    241  CG2 ILE    53      13.427  20.858  -1.887  1.00  0.00           C  
ATOM    242  CD1 ILE    53      15.669  18.921  -1.549  1.00  0.00           C  
ATOM    243  N   LYS    54      14.286  23.371   0.456  1.00  0.00           N  
ATOM    244  CA  LYS    54      13.777  24.683   0.836  1.00  0.00           C  
ATOM    245  C   LYS    54      13.653  25.605  -0.359  1.00  0.00           C  
ATOM    246  O   LYS    54      14.479  25.537  -1.276  1.00  0.00           O  
ATOM    247  CB  LYS    54      14.728  25.363   1.830  1.00  0.00           C  
ATOM    248  CG  LYS    54      14.821  24.642   3.176  1.00  0.00           C  
ATOM    249  CD  LYS    54      15.734  25.342   4.185  1.00  0.00           C  
ATOM    250  CE  LYS    54      15.850  24.606   5.521  1.00  0.00           C  
ATOM    251  NZ  LYS    54      16.755  25.345   6.429  1.00  0.00           N  
ATOM    252  N   PHE    55      12.657  26.472  -0.317  1.00  0.00           N  
ATOM    253  CA  PHE    55      12.530  27.584  -1.249  1.00  0.00           C  
ATOM    254  C   PHE    55      12.732  28.832  -0.410  1.00  0.00           C  
ATOM    255  O   PHE    55      12.070  29.023   0.613  1.00  0.00           O  
ATOM    256  CB  PHE    55      11.163  27.620  -1.961  1.00  0.00           C  
ATOM    257  CG  PHE    55      11.089  26.426  -2.850  1.00  0.00           C  
ATOM    258  CD1 PHE    55      10.572  25.190  -2.402  1.00  0.00           C  
ATOM    259  CD2 PHE    55      11.543  26.512  -4.178  1.00  0.00           C  
ATOM    260  CE1 PHE    55      10.502  24.055  -3.260  1.00  0.00           C  
ATOM    261  CE2 PHE    55      11.483  25.391  -5.060  1.00  0.00           C  
ATOM    262  CZ  PHE    55      10.962  24.156  -4.595  1.00  0.00           C  
ATOM    263  N   TRP    56      13.690  29.658  -0.823  1.00  0.00           N  
ATOM    264  CA  TRP    56      14.023  30.871  -0.101  1.00  0.00           C  
ATOM    265  C   TRP    56      13.327  32.061  -0.773  1.00  0.00           C  
ATOM    266  O   TRP    56      13.485  32.288  -1.981  1.00  0.00           O  
ATOM    267  CB  TRP    56      15.550  31.115  -0.124  1.00  0.00           C  
ATOM    268  CG  TRP    56      16.345  30.113   0.680  1.00  0.00           C  
ATOM    269  CD1 TRP    56      16.947  28.958   0.272  1.00  0.00           C  
ATOM    270  CD2 TRP    56      16.639  30.171   2.083  1.00  0.00           C  
ATOM    271  NE1 TRP    56      17.567  28.308   1.237  1.00  0.00           N  
ATOM    272  CE2 TRP    56      17.410  29.020   2.397  1.00  0.00           C  
ATOM    273  CE3 TRP    56      16.329  31.085   3.112  1.00  0.00           C  
ATOM    274  CZ2 TRP    56      17.881  28.753   3.712  1.00  0.00           C  
ATOM    275  CZ3 TRP    56      16.799  30.824   4.434  1.00  0.00           C  
ATOM    276  CH2 TRP    56      17.565  29.663   4.711  1.00  0.00           C  
ATOM    277  N   CYS    57      12.564  32.819   0.003  1.00  0.00           N  
ATOM    278  CA  CYS    57      12.069  34.103  -0.449  1.00  0.00           C  
ATOM    279  C   CYS    57      12.793  35.230   0.322  1.00  0.00           C  
ATOM    280  O   CYS    57      13.673  34.973   1.150  1.00  0.00           O  
ATOM    281  CB  CYS    57      10.533  34.177  -0.328  1.00  0.00           C  
ATOM    282  SG  CYS    57       9.881  33.139  -1.045  1.00  0.00           S  
ATOM    283  N   LEU    58      12.173  36.413   0.320  1.00  0.00           N  
ATOM    284  CA  LEU    58      12.653  37.549   1.075  1.00  0.00           C  
ATOM    285  C   LEU    58      11.444  38.348   1.572  1.00  0.00           C  
ATOM    286  O   LEU    58      10.474  38.562   0.840  1.00  0.00           O  
ATOM    287  CB  LEU    58      13.472  38.667   0.423  1.00  0.00           C  
ATOM    288  CG  LEU    58      13.942  39.735   1.412  1.00  0.00           C  
ATOM    289  CD1 LEU    58      15.150  40.552   0.955  1.00  0.00           C  
ATOM    290  CD2 LEU    58      12.902  40.801   1.753  1.00  0.00           C  
ATOM    291  N   GLU    59      11.479  38.803   2.825  1.00  0.00           N  
ATOM    292  CA  GLU    59      10.418  39.675   3.338  1.00  0.00           C  
ATOM    293  C   GLU    59      10.884  40.333   4.620  1.00  0.00           C  
ATOM    294  O   GLU    59      11.901  39.957   5.210  1.00  0.00           O  
ATOM    295  CB  GLU    59       9.076  39.057   3.747  1.00  0.00           C  
ATOM    296  CG  GLU    59       8.290  38.474   2.570  1.00  0.00           C  
ATOM    297  CD  GLU    59       7.987  39.607   1.600  1.00  0.00           C  
ATOM    298  OE1 GLU    59       7.511  40.676   2.068  1.00  0.00           O  
ATOM    299  OE2 GLU    59       8.227  39.418   0.377  1.00  0.00           O  
ATOM    300  N   GLN    60      10.136  41.339   5.078  1.00  0.00           N  
ATOM    301  CA  GLN    60      10.424  42.004   6.344  1.00  0.00           C  
ATOM    302  C   GLN    60       9.538  41.584   7.493  1.00  0.00           C  
ATOM    303  O   GLN    60       9.792  41.942   8.645  1.00  0.00           O  
ATOM    304  CB  GLN    60      10.270  43.518   6.520  1.00  0.00           C  
ATOM    305  CG  GLN    60      11.201  44.334   5.622  1.00  0.00           C  
ATOM    306  CD  GLN    60      10.960  45.809   5.911  1.00  0.00           C  
ATOM    307  OE1 GLN    60      10.219  46.162   6.827  1.00  0.00           O  
ATOM    308  NE2 GLN    60      11.572  46.751   5.144  1.00  0.00           N  
ATOM    309  N   HIS    61       8.480  40.824   7.240  1.00  0.00           N  
ATOM    310  CA  HIS    61       7.521  40.465   8.264  1.00  0.00           C  
ATOM    311  C   HIS    61       6.984  39.072   7.960  1.00  0.00           C  
ATOM    312  O   HIS    61       6.787  38.694   6.802  1.00  0.00           O  
ATOM    313  CB  HIS    61       6.216  41.248   8.443  1.00  0.00           C  
ATOM    314  CG  HIS    61       5.406  40.776   9.615  1.00  0.00           C  
ATOM    315  ND1 HIS    61       5.736  41.026  10.931  1.00  0.00           N  
ATOM    316  CD2 HIS    61       4.259  40.060   9.669  1.00  0.00           C  
ATOM    317  CE1 HIS    61       4.856  40.504  11.731  1.00  0.00           C  
ATOM    318  NE2 HIS    61       3.939  39.905  10.996  1.00  0.00           N  
ATOM    319  N   GLN    62       6.739  38.287   8.992  1.00  0.00           N  
ATOM    320  CA  GLN    62       6.294  36.925   8.791  1.00  0.00           C  
ATOM    321  C   GLN    62       5.066  36.830   7.935  1.00  0.00           C  
ATOM    322  O   GLN    62       4.139  37.641   8.021  1.00  0.00           O  
ATOM    323  CB  GLN    62       5.814  36.038   9.947  1.00  0.00           C  
ATOM    324  CG  GLN    62       5.492  34.605   9.523  1.00  0.00           C  
ATOM    325  CD  GLN    62       5.054  33.835  10.761  1.00  0.00           C  
ATOM    326  OE1 GLN    62       4.992  34.384  11.859  1.00  0.00           O  
ATOM    327  NE2 GLN    62       4.725  32.520  10.651  1.00  0.00           N  
ATOM    328  N   ASP    63       5.043  35.810   7.076  1.00  0.00           N  
ATOM    329  CA  ASP    63       3.936  35.567   6.202  1.00  0.00           C  
ATOM    330  C   ASP    63       3.827  34.070   5.919  1.00  0.00           C  
ATOM    331  O   ASP    63       4.576  33.251   6.460  1.00  0.00           O  
ATOM    332  CB  ASP    63       3.985  36.214   4.814  1.00  0.00           C  
ATOM    333  CG  ASP    63       5.154  35.605   4.053  1.00  0.00           C  
ATOM    334  OD1 ASP    63       5.703  34.579   4.535  1.00  0.00           O  
ATOM    335  OD2 ASP    63       5.512  36.158   2.979  1.00  0.00           O  
ATOM    336  N   PHE    64       2.894  33.699   5.070  1.00  0.00           N  
ATOM    337  CA  PHE    64       2.694  32.308   4.685  1.00  0.00           C  
ATOM    338  C   PHE    64       2.460  32.189   3.193  1.00  0.00           C  
ATOM    339  O   PHE    64       2.071  33.133   2.499  1.00  0.00           O  
ATOM    340  CB  PHE    64       1.499  31.487   5.186  1.00  0.00           C  
ATOM    341  CG  PHE    64       0.264  32.111   4.632  1.00  0.00           C  
ATOM    342  CD1 PHE    64      -0.293  31.702   3.399  1.00  0.00           C  
ATOM    343  CD2 PHE    64      -0.383  33.137   5.343  1.00  0.00           C  
ATOM    344  CE1 PHE    64      -1.476  32.302   2.879  1.00  0.00           C  
ATOM    345  CE2 PHE    64      -1.570  33.755   4.845  1.00  0.00           C  
ATOM    346  CZ  PHE    64      -2.117  33.334   3.606  1.00  0.00           C  
ATOM    347  N   TYR    65       2.709  30.984   2.696  1.00  0.00           N  
ATOM    348  CA  TYR    65       2.452  30.606   1.313  1.00  0.00           C  
ATOM    349  C   TYR    65       1.477  29.429   1.392  1.00  0.00           C  
ATOM    350  O   TYR    65       1.747  28.419   2.048  1.00  0.00           O  
ATOM    351  CB  TYR    65       3.462  29.993   0.334  1.00  0.00           C  
ATOM    352  CG  TYR    65       4.535  31.003   0.108  1.00  0.00           C  
ATOM    353  CD1 TYR    65       5.663  31.020   0.939  1.00  0.00           C  
ATOM    354  CD2 TYR    65       4.450  31.951  -0.936  1.00  0.00           C  
ATOM    355  CE1 TYR    65       6.699  31.956   0.754  1.00  0.00           C  
ATOM    356  CE2 TYR    65       5.495  32.910  -1.138  1.00  0.00           C  
ATOM    357  CZ  TYR    65       6.613  32.896  -0.279  1.00  0.00           C  
ATOM    358  OH  TYR    65       7.639  33.802  -0.432  1.00  0.00           O  
ATOM    359  N   GLN    66       0.341  29.532   0.737  1.00  0.00           N  
ATOM    360  CA  GLN    66      -0.584  28.410   0.603  1.00  0.00           C  
ATOM    361  C   GLN    66      -0.314  27.652  -0.684  1.00  0.00           C  
ATOM    362  O   GLN    66      -0.697  28.062  -1.784  1.00  0.00           O  
ATOM    363  CB  GLN    66      -2.097  28.590   0.455  1.00  0.00           C  
ATOM    364  CG  GLN    66      -2.760  29.218   1.683  1.00  0.00           C  
ATOM    365  CD  GLN    66      -2.618  28.245   2.844  1.00  0.00           C  
ATOM    366  OE1 GLN    66      -2.919  27.059   2.718  1.00  0.00           O  
ATOM    367  NE2 GLN    66      -2.150  28.693   4.040  1.00  0.00           N  
ATOM    368  N   LYS    67       0.387  26.606  -0.579  1.00  0.00           N  
ATOM    369  CA  LYS    67       0.557  25.565  -1.594  1.00  0.00           C  
ATOM    370  C   LYS    67       1.534  24.466  -1.179  1.00  0.00           C  
ATOM    371  O   LYS    67       1.396  23.338  -1.626  1.00  0.00           O  
ATOM    372  CB  LYS    67       0.930  26.147  -2.968  1.00  0.00           C  
ATOM    373  CG  LYS    67      -0.162  26.999  -3.612  1.00  0.00           C  
ATOM    374  CD  LYS    67      -1.277  26.164  -4.208  1.00  0.00           C  
ATOM    375  CE  LYS    67      -2.260  27.022  -4.986  1.00  0.00           C  
ATOM    376  NZ  LYS    67      -3.416  26.227  -5.481  1.00  0.00           N  
ATOM    377  N   LEU    68       2.817  24.758  -1.355  1.00  0.00           N  
ATOM    378  CA  LEU    68       3.907  23.840  -1.029  1.00  0.00           C  
ATOM    379  C   LEU    68       4.190  23.720   0.480  1.00  0.00           C  
ATOM    380  O   LEU    68       4.472  22.639   1.004  1.00  0.00           O  
ATOM    381  CB  LEU    68       5.334  24.118  -1.511  1.00  0.00           C  
ATOM    382  CG  LEU    68       5.489  24.053  -3.032  1.00  0.00           C  
ATOM    383  CD1 LEU    68       6.868  24.448  -3.558  1.00  0.00           C  
ATOM    384  CD2 LEU    68       5.256  22.672  -3.645  1.00  0.00           C  
ATOM    385  N   PHE    69       4.114  24.831   1.182  1.00  0.00           N  
ATOM    386  CA  PHE    69       4.389  24.835   2.597  1.00  0.00           C  
ATOM    387  C   PHE    69       3.453  23.975   3.408  1.00  0.00           C  
ATOM    388  O   PHE    69       3.852  23.326   4.378  1.00  0.00           O  
ATOM    389  CB  PHE    69       4.279  26.121   3.427  1.00  0.00           C  
ATOM    390  CG  PHE    69       4.618  25.775   4.836  1.00  0.00           C  
ATOM    391  CD1 PHE    69       5.956  25.617   5.266  1.00  0.00           C  
ATOM    392  CD2 PHE    69       3.593  25.596   5.781  1.00  0.00           C  
ATOM    393  CE1 PHE    69       6.271  25.290   6.616  1.00  0.00           C  
ATOM    394  CE2 PHE    69       3.881  25.268   7.140  1.00  0.00           C  
ATOM    395  CZ  PHE    69       5.228  25.112   7.558  1.00  0.00           C  
ATOM    396  N   ASN    70       2.163  23.948   3.027  1.00  0.00           N  
ATOM    397  CA  ASN    70       1.163  23.178   3.762  1.00  0.00           C  
ATOM    398  C   ASN    70       0.860  21.782   3.255  1.00  0.00           C  
ATOM    399  O   ASN    70       0.309  20.952   3.983  1.00  0.00           O  
ATOM    400  CB  ASN    70      -0.193  23.886   3.823  1.00  0.00           C  
ATOM    401  CG  ASN    70      -0.034  25.136   4.677  1.00  0.00           C  
ATOM    402  OD1 ASN    70       0.181  25.054   5.885  1.00  0.00           O  
ATOM    403  ND2 ASN    70      -0.131  26.361   4.095  1.00  0.00           N  
ATOM    404  N   ASP    71       1.205  21.473   2.003  1.00  0.00           N  
ATOM    405  CA  ASP    71       0.870  20.181   1.429  1.00  0.00           C  
ATOM    406  C   ASP    71       2.035  19.328   1.050  1.00  0.00           C  
ATOM    407  O   ASP    71       1.879  18.191   0.595  1.00  0.00           O  
ATOM    408  CB  ASP    71       0.048  20.218   0.138  1.00  0.00           C  
ATOM    409  CG  ASP    71      -1.242  20.972   0.423  1.00  0.00           C  
ATOM    410  OD1 ASP    71      -1.962  20.574   1.378  1.00  0.00           O  
ATOM    411  OD2 ASP    71      -1.526  21.958  -0.310  1.00  0.00           O  
ATOM    412  N   ALA    72       3.249  19.843   1.224  1.00  0.00           N  
ATOM    413  CA  ALA    72       4.430  19.085   0.862  1.00  0.00           C  
ATOM    414  C   ALA    72       5.506  19.149   1.921  1.00  0.00           C  
ATOM    415  O   ALA    72       5.366  19.784   2.969  1.00  0.00           O  
ATOM    416  CB  ALA    72       5.037  19.573  -0.449  1.00  0.00           C  
ATOM    417  N   GLY    73       6.612  18.471   1.638  1.00  0.00           N  
ATOM    418  CA  GLY    73       7.742  18.431   2.533  1.00  0.00           C  
ATOM    419  C   GLY    73       8.678  19.626   2.344  1.00  0.00           C  
ATOM    420  O   GLY    73       9.654  19.804   3.078  1.00  0.00           O  
ATOM    421  N   VAL    74       8.408  20.503   1.434  1.00  0.00           N  
ATOM    422  CA  VAL    74       9.134  21.698   0.985  1.00  0.00           C  
ATOM    423  C   VAL    74       9.010  22.793   2.049  1.00  0.00           C  
ATOM    424  O   VAL    74       7.894  23.179   2.418  1.00  0.00           O  
ATOM    425  CB  VAL    74       8.647  22.202  -0.390  1.00  0.00           C  
ATOM    426  CG1 VAL    74       9.429  23.449  -0.818  1.00  0.00           C  
ATOM    427  CG2 VAL    74       8.766  21.099  -1.438  1.00  0.00           C  
ATOM    428  N   THR    75      10.153  23.266   2.550  1.00  0.00           N  
ATOM    429  CA  THR    75      10.196  24.337   3.552  1.00  0.00           C  
ATOM    430  C   THR    75      10.266  25.713   2.871  1.00  0.00           C  
ATOM    431  O   THR    75      11.066  25.911   1.977  1.00  0.00           O  
ATOM    432  CB  THR    75      11.389  24.154   4.506  1.00  0.00           C  
ATOM    433  OG1 THR    75      11.272  22.923   5.203  1.00  0.00           O  
ATOM    434  CG2 THR    75      11.414  25.311   5.518  1.00  0.00           C  
ATOM    435  N   ILE    76       9.417  26.646   3.279  1.00  0.00           N  
ATOM    436  CA  ILE    76       9.447  28.021   2.750  1.00  0.00           C  
ATOM    437  C   ILE    76      10.111  28.919   3.799  1.00  0.00           C  
ATOM    438  O   ILE    76       9.619  29.024   4.931  1.00  0.00           O  
ATOM    439  CB  ILE    76       8.029  28.536   2.437  1.00  0.00           C  
ATOM    440  CG1 ILE    76       7.264  27.582   1.499  1.00  0.00           C  
ATOM    441  CG2 ILE    76       8.058  29.966   1.903  1.00  0.00           C  
ATOM    442  CD1 ILE    76       8.057  26.997   0.336  1.00  0.00           C  
ATOM    443  N   GLU    77      11.223  29.557   3.441  1.00  0.00           N  
ATOM    444  CA  GLU    77      12.033  30.271   4.437  1.00  0.00           C  
ATOM    445  C   GLU    77      12.487  31.635   3.956  1.00  0.00           C  
ATOM    446  O   GLU    77      12.848  31.816   2.789  1.00  0.00           O  
ATOM    447  CB  GLU    77      13.277  29.470   4.904  1.00  0.00           C  
ATOM    448  CG  GLU    77      12.928  28.185   5.657  1.00  0.00           C  
ATOM    449  CD  GLU    77      14.231  27.511   6.065  1.00  0.00           C  
ATOM    450  OE1 GLU    77      15.042  27.194   5.155  1.00  0.00           O  
ATOM    451  OE2 GLU    77      14.431  27.304   7.291  1.00  0.00           O  
ATOM    452  N   VAL    78      12.487  32.573   4.884  1.00  0.00           N  
ATOM    453  CA  VAL    78      12.922  33.948   4.639  1.00  0.00           C  
ATOM    454  C   VAL    78      14.445  34.106   4.692  1.00  0.00           C  
ATOM    455  O   VAL    78      15.090  33.761   5.702  1.00  0.00           O  
ATOM    456  CB  VAL    78      12.273  34.838   5.689  1.00  0.00           C  
ATOM    457  CG1 VAL    78      12.699  36.305   5.594  1.00  0.00           C  
ATOM    458  CG2 VAL    78      10.746  34.860   5.611  1.00  0.00           C  
ATOM    459  N   CYS    79      15.033  34.642   3.621  1.00  0.00           N  
ATOM    460  CA  CYS    79      16.480  34.876   3.615  1.00  0.00           C  
ATOM    461  C   CYS    79      16.872  35.779   4.786  1.00  0.00           C  
ATOM    462  O   CYS    79      17.902  35.586   5.413  1.00  0.00           O  
ATOM    463  CB  CYS    79      16.962  35.490   2.282  1.00  0.00           C  
ATOM    464  SG  CYS    79      16.325  36.725   1.990  1.00  0.00           S  
ATOM    465  N   GLY    80      16.034  36.772   5.066  1.00  0.00           N  
ATOM    466  CA  GLY    80      16.275  37.748   6.117  1.00  0.00           C  
ATOM    467  C   GLY    80      16.352  37.086   7.506  1.00  0.00           C  
ATOM    468  O   GLY    80      16.900  37.677   8.427  1.00  0.00           O  
ATOM    469  N   ILE    81      15.800  35.880   7.643  1.00  0.00           N  
ATOM    470  CA  ILE    81      15.789  35.146   8.926  1.00  0.00           C  
ATOM    471  C   ILE    81      16.876  34.083   9.036  1.00  0.00           C  
ATOM    472  O   ILE    81      16.968  33.385  10.041  1.00  0.00           O  
ATOM    473  CB  ILE    81      14.409  34.533   9.192  1.00  0.00           C  
ATOM    474  CG1 ILE    81      13.998  33.475   8.154  1.00  0.00           C  
ATOM    475  CG2 ILE    81      13.269  35.565   9.187  1.00  0.00           C  
ATOM    476  CD1 ILE    81      12.728  32.714   8.531  1.00  0.00           C  
ATOM    477  N   GLU    82      17.725  33.974   8.011  1.00  0.00           N  
ATOM    478  CA  GLU    82      18.906  33.136   8.113  1.00  0.00           C  
ATOM    479  C   GLU    82      19.739  33.518   9.354  1.00  0.00           C  
ATOM    480  O   GLU    82      19.819  34.701   9.722  1.00  0.00           O  
ATOM    481  CB  GLU    82      19.748  33.218   6.827  1.00  0.00           C  
ATOM    482  CG  GLU    82      19.126  32.475   5.642  1.00  0.00           C  
ATOM    483  CD  GLU    82      20.044  32.654   4.441  1.00  0.00           C  
ATOM    484  OE1 GLU    82      21.064  33.381   4.578  1.00  0.00           O  
ATOM    485  OE2 GLU    82      19.738  32.065   3.370  1.00  0.00           O  
ATOM    486  N   GLU    83      20.318  32.508  10.007  1.00  0.00           N  
ATOM    487  CA  GLU    83      21.134  32.699  11.224  1.00  0.00           C  
ATOM    488  C   GLU    83      22.377  33.555  10.961  1.00  0.00           C  
ATOM    489  O   GLU    83      22.805  34.324  11.818  1.00  0.00           O  
ATOM    490  CB  GLU    83      21.549  31.347  11.813  1.00  0.00           C  
ATOM    491  CG  GLU    83      20.391  30.576  12.448  1.00  0.00           C  
ATOM    492  CD  GLU    83      20.919  29.223  12.902  1.00  0.00           C  
ATOM    493  OE1 GLU    83      22.117  28.936  12.638  1.00  0.00           O  
ATOM    494  OE2 GLU    83      20.132  28.457  13.521  1.00  0.00           O  
ATOM    495  N   ILE    84      22.929  33.411   9.754  1.00  0.00           N  
ATOM    496  CA  ILE    84      24.106  34.162   9.318  1.00  0.00           C  
ATOM    497  C   ILE    84      23.807  35.532   8.710  1.00  0.00           C  
ATOM    498  O   ILE    84      24.722  36.216   8.247  1.00  0.00           O  
ATOM    499  CB  ILE    84      24.914  33.322   8.325  1.00  0.00           C  
ATOM    500  CG1 ILE    84      24.164  33.031   7.015  1.00  0.00           C  
ATOM    501  CG2 ILE    84      25.318  31.943   8.874  1.00  0.00           C  
ATOM    502  CD1 ILE    84      25.038  32.378   5.944  1.00  0.00           C  
ATOM    503  N   ILE    85      22.541  35.944   8.706  1.00  0.00           N  
ATOM    504  CA  ILE    85      22.171  37.182   8.012  1.00  0.00           C  
ATOM    505  C   ILE    85      22.950  38.440   8.427  1.00  0.00           C  
ATOM    506  O   ILE    85      23.296  39.271   7.582  1.00  0.00           O  
ATOM    507  CB  ILE    85      20.655  37.447   8.021  1.00  0.00           C  
ATOM    508  CG1 ILE    85      19.846  36.402   7.234  1.00  0.00           C  
ATOM    509  CG2 ILE    85      20.266  38.803   7.408  1.00  0.00           C  
ATOM    510  CD1 ILE    85      20.155  36.394   5.737  1.00  0.00           C  
ATOM    511  N   ARG    86      23.227  38.587   9.721  1.00  0.00           N  
ATOM    512  CA  ARG    86      23.929  39.775  10.232  1.00  0.00           C  
ATOM    513  C   ARG    86      25.344  39.925   9.664  1.00  0.00           C  
ATOM    514  O   ARG    86      25.889  41.030   9.620  1.00  0.00           O  
ATOM    515  CB  ARG    86      24.014  39.705  11.756  1.00  0.00           C  
ATOM    516  CG  ARG    86      22.668  39.917  12.453  1.00  0.00           C  
ATOM    517  CD  ARG    86      22.735  39.763  13.973  1.00  0.00           C  
ATOM    518  NE  ARG    86      21.359  39.970  14.506  1.00  0.00           N  
ATOM    519  CZ  ARG    86      21.104  39.775  15.832  1.00  0.00           C  
ATOM    520  NH1 ARG    86      22.272  39.399  16.431  1.00  0.00           N  
ATOM    521  NH2 ARG    86      19.780  40.031  16.044  1.00  0.00           N  
ATOM    522  N   GLN    87      25.943  38.810   9.259  1.00  0.00           N  
ATOM    523  CA  GLN    87      27.269  38.811   8.662  1.00  0.00           C  
ATOM    524  C   GLN    87      27.284  39.398   7.254  1.00  0.00           C  
ATOM    525  O   GLN    87      28.338  39.776   6.781  1.00  0.00           O  
ATOM    526  CB  GLN    87      27.866  37.393   8.627  1.00  0.00           C  
ATOM    527  CG  GLN    87      28.149  36.787  10.005  1.00  0.00           C  
ATOM    528  CD  GLN    87      28.415  35.299   9.927  1.00  0.00           C  
ATOM    529  OE1 GLN    87      27.730  34.496  10.568  1.00  0.00           O  
ATOM    530  NE2 GLN    87      29.402  34.917   9.123  1.00  0.00           N  
ATOM    531  N   GLU    88      26.131  39.468   6.595  1.00  0.00           N  
ATOM    532  CA  GLU    88      26.055  39.950   5.212  1.00  0.00           C  
ATOM    533  C   GLU    88      26.291  41.456   5.090  1.00  0.00           C  
ATOM    534  O   GLU    88      26.498  41.972   4.003  1.00  0.00           O  
ATOM    535  CB  GLU    88      24.699  39.593   4.603  1.00  0.00           C  
ATOM    536  CG  GLU    88      23.528  40.345   5.239  1.00  0.00           C  
ATOM    537  CD  GLU    88      22.238  39.785   4.655  1.00  0.00           C  
ATOM    538  OE1 GLU    88      21.982  38.567   4.848  1.00  0.00           O  
ATOM    539  OE2 GLU    88      21.492  40.569   4.010  1.00  0.00           O  
ATOM    540  N   SER    89      26.269  42.169   6.212  1.00  0.00           N  
ATOM    541  CA  SER    89      26.548  43.602   6.169  1.00  0.00           C  
ATOM    542  C   SER    89      28.009  43.904   5.771  1.00  0.00           C  
ATOM    543  O   SER    89      28.336  45.040   5.419  1.00  0.00           O  
ATOM    544  CB  SER    89      26.173  44.293   7.483  1.00  0.00           C  
ATOM    545  OG  SER    89      27.017  43.839   8.532  1.00  0.00           O  
ATOM    546  N   GLN    90      28.856  42.878   5.842  1.00  0.00           N  
ATOM    547  CA  GLN    90      30.254  42.973   5.437  1.00  0.00           C  
ATOM    548  C   GLN    90      30.476  42.537   3.982  1.00  0.00           C  
ATOM    549  O   GLN    90      31.608  42.602   3.490  1.00  0.00           O  
ATOM    550  CB  GLN    90      31.161  42.176   6.389  1.00  0.00           C  
ATOM    551  CG  GLN    90      31.553  42.905   7.678  1.00  0.00           C  
ATOM    552  CD  GLN    90      32.600  42.149   8.513  1.00  0.00           C  
ATOM    553  OE1 GLN    90      33.654  41.736   8.005  1.00  0.00           O  
ATOM    554  NE2 GLN    90      32.329  41.996   9.815  1.00  0.00           N  
ATOM    555  N   GLY    91      31.048  43.586   3.244  1.00  0.00           N  
ATOM    556  CA  GLY    91      31.358  43.380   1.843  1.00  0.00           C  
ATOM    557  C   GLY    91      32.422  42.329   1.614  1.00  0.00           C  
ATOM    558  O   GLY    91      32.395  41.581   0.633  1.00  0.00           O  
ATOM    559  N   GLU    92      33.387  42.255   2.524  1.00  0.00           N  
ATOM    560  CA  GLU    92      34.468  41.279   2.399  1.00  0.00           C  
ATOM    561  C   GLU    92      33.992  39.883   2.784  1.00  0.00           C  
ATOM    562  O   GLU    92      34.444  38.869   2.245  1.00  0.00           O  
ATOM    563  CB  GLU    92      35.716  41.446   3.272  1.00  0.00           C  
ATOM    564  CG  GLU    92      36.538  42.690   2.929  1.00  0.00           C  
ATOM    565  CD  GLU    92      37.699  42.771   3.911  1.00  0.00           C  
ATOM    566  OE1 GLU    92      37.789  41.878   4.796  1.00  0.00           O  
ATOM    567  OE2 GLU    92      38.510  43.727   3.789  1.00  0.00           O  
ATOM    568  N   LEU    93      33.065  39.820   3.728  1.00  0.00           N  
ATOM    569  CA  LEU    93      32.548  38.538   4.173  1.00  0.00           C  
ATOM    570  C   LEU    93      31.485  38.004   3.221  1.00  0.00           C  
ATOM    571  O   LEU    93      31.387  36.802   2.958  1.00  0.00           O  
ATOM    572  CB  LEU    93      31.790  38.403   5.497  1.00  0.00           C  
ATOM    573  CG  LEU    93      32.656  38.679   6.728  1.00  0.00           C  
ATOM    574  CD1 LEU    93      31.907  38.679   8.059  1.00  0.00           C  
ATOM    575  CD2 LEU    93      33.789  37.679   6.958  1.00  0.00           C  
ATOM    576  N   ARG    94      30.668  38.910   2.688  1.00  0.00           N  
ATOM    577  CA  ARG    94      29.586  38.548   1.783  1.00  0.00           C  
ATOM    578  C   ARG    94      29.726  39.202   0.407  1.00  0.00           C  
ATOM    579  O   ARG    94      29.034  40.171   0.085  1.00  0.00           O  
ATOM    580  CB  ARG    94      28.132  38.930   2.076  1.00  0.00           C  
ATOM    581  CG  ARG    94      27.139  38.390   1.045  1.00  0.00           C  
ATOM    582  CD  ARG    94      25.682  38.731   1.359  1.00  0.00           C  
ATOM    583  NE  ARG    94      24.850  38.236   0.227  1.00  0.00           N  
ATOM    584  CZ  ARG    94      23.502  38.450   0.225  1.00  0.00           C  
ATOM    585  NH1 ARG    94      23.187  39.131   1.365  1.00  0.00           N  
ATOM    586  NH2 ARG    94      22.995  37.898  -0.916  1.00  0.00           N  
ATOM    587  N   ASP    95      30.629  38.679  -0.435  1.00  0.00           N  
ATOM    588  CA  ASP    95      30.814  39.254  -1.772  1.00  0.00           C  
ATOM    589  C   ASP    95      29.534  39.147  -2.597  1.00  0.00           C  
ATOM    590  O   ASP    95      28.896  38.093  -2.669  1.00  0.00           O  
ATOM    591  CB  ASP    95      31.881  38.609  -2.660  1.00  0.00           C  
ATOM    592  CG  ASP    95      33.247  39.004  -2.117  1.00  0.00           C  
ATOM    593  OD1 ASP    95      33.294  39.894  -1.227  1.00  0.00           O  
ATOM    594  OD2 ASP    95      34.261  38.420  -2.585  1.00  0.00           O  
ATOM    595  N   GLN    96      29.144  40.243  -3.233  1.00  0.00           N  
ATOM    596  CA  GLN    96      27.931  40.221  -4.031  1.00  0.00           C  
ATOM    597  C   GLN    96      26.698  40.623  -3.238  1.00  0.00           C  
ATOM    598  O   GLN    96      25.656  40.965  -3.802  1.00  0.00           O  
ATOM    599  CB  GLN    96      27.377  38.935  -4.650  1.00  0.00           C  
ATOM    600  CG  GLN    96      28.235  38.388  -5.793  1.00  0.00           C  
ATOM    601  CD  GLN    96      29.499  37.792  -5.188  1.00  0.00           C  
ATOM    602  OE1 GLN    96      29.457  37.149  -4.141  1.00  0.00           O  
ATOM    603  NE2 GLN    96      30.691  37.974  -5.815  1.00  0.00           N  
ATOM    604  N   ALA    97      26.789  40.590  -1.911  1.00  0.00           N  
ATOM    605  CA  ALA    97      25.643  40.954  -1.063  1.00  0.00           C  
ATOM    606  C   ALA    97      25.068  42.358  -1.309  1.00  0.00           C  
ATOM    607  O   ALA    97      23.871  42.528  -1.557  1.00  0.00           O  
ATOM    608  CB  ALA    97      26.005  40.871   0.417  1.00  0.00           C  
ATOM    609  N   LEU    98      25.915  43.387  -1.244  1.00  0.00           N  
ATOM    610  CA  LEU    98      25.433  44.753  -1.436  1.00  0.00           C  
ATOM    611  C   LEU    98      24.948  45.069  -2.837  1.00  0.00           C  
ATOM    612  O   LEU    98      24.112  45.953  -3.038  1.00  0.00           O  
ATOM    613  CB  LEU    98      26.380  45.943  -1.255  1.00  0.00           C  
ATOM    614  CG  LEU    98      26.830  46.150   0.193  1.00  0.00           C  
ATOM    615  CD1 LEU    98      27.890  47.232   0.391  1.00  0.00           C  
ATOM    616  CD2 LEU    98      25.721  46.560   1.161  1.00  0.00           C  
ATOM    617  N   PHE    99      25.454  44.360  -3.839  1.00  0.00           N  
ATOM    618  CA  PHE    99      24.967  44.609  -5.189  1.00  0.00           C  
ATOM    619  C   PHE    99      23.521  44.101  -5.219  1.00  0.00           C  
ATOM    620  O   PHE    99      22.639  44.668  -5.869  1.00  0.00           O  
ATOM    621  CB  PHE    99      25.540  43.911  -6.429  1.00  0.00           C  
ATOM    622  CG  PHE    99      26.860  44.536  -6.725  1.00  0.00           C  
ATOM    623  CD1 PHE    99      28.079  43.904  -6.392  1.00  0.00           C  
ATOM    624  CD2 PHE    99      26.915  45.793  -7.354  1.00  0.00           C  
ATOM    625  CE1 PHE    99      29.337  44.508  -6.683  1.00  0.00           C  
ATOM    626  CE2 PHE    99      28.162  46.420  -7.656  1.00  0.00           C  
ATOM    627  CZ  PHE    99      29.378  45.773  -7.316  1.00  0.00           C  
ATOM    628  N   VAL   100      23.244  43.083  -4.511  1.00  0.00           N  
ATOM    629  CA  VAL   100      21.956  42.376  -4.464  1.00  0.00           C  
ATOM    630  C   VAL   100      20.782  43.297  -4.064  1.00  0.00           C  
ATOM    631  O   VAL   100      19.711  43.243  -4.688  1.00  0.00           O  
ATOM    632  CB  VAL   100      22.042  41.149  -3.538  1.00  0.00           C  
ATOM    633  CG1 VAL   100      20.690  40.478  -3.287  1.00  0.00           C  
ATOM    634  CG2 VAL   100      22.945  40.038  -4.077  1.00  0.00           C  
ATOM    635  N   GLN   101      20.989  44.121  -3.041  1.00  0.00           N  
ATOM    636  CA  GLN   101      19.985  45.099  -2.590  1.00  0.00           C  
ATOM    637  C   GLN   101      19.673  46.092  -3.709  1.00  0.00           C  
ATOM    638  O   GLN   101      18.518  46.470  -3.902  1.00  0.00           O  
ATOM    639  CB  GLN   101      20.441  45.835  -1.307  1.00  0.00           C  
ATOM    640  CG  GLN   101      20.443  44.946  -0.062  1.00  0.00           C  
ATOM    641  CD  GLN   101      21.019  45.753   1.092  1.00  0.00           C  
ATOM    642  OE1 GLN   101      21.470  46.883   0.912  1.00  0.00           O  
ATOM    643  NE2 GLN   101      21.036  45.217   2.342  1.00  0.00           N  
ATOM    644  N   LYS   102      20.689  46.505  -4.478  1.00  0.00           N  
ATOM    645  CA  LYS   102      20.425  47.374  -5.643  1.00  0.00           C  
ATOM    646  C   LYS   102      19.577  46.667  -6.705  1.00  0.00           C  
ATOM    647  O   LYS   102      18.681  47.259  -7.301  1.00  0.00           O  
ATOM    648  CB  LYS   102      21.735  47.861  -6.297  1.00  0.00           C  
ATOM    649  CG  LYS   102      22.502  48.874  -5.444  1.00  0.00           C  
ATOM    650  CD  LYS   102      23.800  49.359  -6.092  1.00  0.00           C  
ATOM    651  CE  LYS   102      24.581  50.353  -5.228  1.00  0.00           C  
ATOM    652  NZ  LYS   102      25.834  50.744  -5.912  1.00  0.00           N  
ATOM    653  N   PHE   103      19.860  45.381  -6.933  1.00  0.00           N  
ATOM    654  CA  PHE   103      19.217  44.666  -8.013  1.00  0.00           C  
ATOM    655  C   PHE   103      17.753  44.405  -7.666  1.00  0.00           C  
ATOM    656  O   PHE   103      16.880  44.613  -8.511  1.00  0.00           O  
ATOM    657  CB  PHE   103      20.018  43.414  -8.418  1.00  0.00           C  
ATOM    658  CG  PHE   103      21.290  43.878  -9.039  1.00  0.00           C  
ATOM    659  CD1 PHE   103      21.458  45.201  -9.506  1.00  0.00           C  
ATOM    660  CD2 PHE   103      22.371  42.986  -9.173  1.00  0.00           C  
ATOM    661  CE1 PHE   103      22.680  45.637 -10.094  1.00  0.00           C  
ATOM    662  CE2 PHE   103      23.607  43.397  -9.759  1.00  0.00           C  
ATOM    663  CZ  PHE   103      23.759  44.729 -10.223  1.00  0.00           C  
ATOM    664  N   LEU   104      17.470  43.989  -6.433  1.00  0.00           N  
ATOM    665  CA  LEU   104      16.067  43.763  -6.058  1.00  0.00           C  
ATOM    666  C   LEU   104      15.253  45.059  -5.995  1.00  0.00           C  
ATOM    667  O   LEU   104      14.031  45.023  -6.243  1.00  0.00           O  
ATOM    668  CB  LEU   104      15.888  42.960  -4.737  1.00  0.00           C  
ATOM    669  CG  LEU   104      14.431  42.608  -4.430  1.00  0.00           C  
ATOM    670  CD1 LEU   104      13.736  41.754  -5.487  1.00  0.00           C  
ATOM    671  CD2 LEU   104      14.216  41.819  -3.139  1.00  0.00           C  
ATOM    672  N   ASN   105      15.916  46.171  -5.669  1.00  0.00           N  
ATOM    673  CA  ASN   105      15.264  47.491  -5.663  1.00  0.00           C  
ATOM    674  C   ASN   105      14.838  47.955  -7.069  1.00  0.00           C  
ATOM    675  O   ASN   105      14.002  48.834  -7.211  1.00  0.00           O  
ATOM    676  CB  ASN   105      16.140  48.521  -4.973  1.00  0.00           C  
ATOM    677  CG  ASN   105      16.122  48.229  -3.479  1.00  0.00           C  
ATOM    678  OD1 ASN   105      15.220  47.564  -2.975  1.00  0.00           O  
ATOM    679  ND2 ASN   105      17.119  48.713  -2.691  1.00  0.00           N  
ATOM    680  N   ASP   106      15.416  47.345  -8.103  1.00  0.00           N  
ATOM    681  CA  ASP   106      14.945  47.556  -9.468  1.00  0.00           C  
ATOM    682  C   ASP   106      14.065  46.392  -9.949  1.00  0.00           C  
ATOM    683  O   ASP   106      13.788  46.248 -11.149  1.00  0.00           O  
ATOM    684  CB  ASP   106      16.119  47.798 -10.419  1.00  0.00           C  
ATOM    685  CG  ASP   106      16.826  49.072  -9.979  1.00  0.00           C  
ATOM    686  OD1 ASP   106      16.151  50.133  -9.922  1.00  0.00           O  
ATOM    687  OD2 ASP   106      18.051  49.000  -9.693  1.00  0.00           O  
ATOM    688  N   ASN   107      14.347  45.152  -9.580  1.00  0.00           N  
ATOM    689  CA  ASN   107      13.362  44.069  -9.838  1.00  0.00           C  
ATOM    690  C   ASN   107      12.073  44.362  -9.170  1.00  0.00           C  
ATOM    691  O   ASN   107      12.028  44.812  -8.022  1.00  0.00           O  
ATOM    692  CB  ASN   107      13.812  42.686  -9.357  1.00  0.00           C  
ATOM    693  CG  ASN   107      14.948  42.222 -10.256  1.00  0.00           C  
ATOM    694  OD1 ASN   107      15.085  42.677 -11.391  1.00  0.00           O  
ATOM    695  ND2 ASN   107      15.826  41.288  -9.800  1.00  0.00           N  
ATOM    696  N   LEU   108      10.989  44.119  -9.854  1.00  0.00           N  
ATOM    697  CA  LEU   108       9.644  44.505  -9.408  1.00  0.00           C  
ATOM    698  C   LEU   108       8.928  45.276 -10.507  1.00  0.00           C  
ATOM    699  O   LEU   108       9.286  45.243 -11.687  1.00  0.00           O  
ATOM    700  CB  LEU   108       9.434  45.466  -8.234  1.00  0.00           C  
ATOM    701  CG  LEU   108       9.928  44.913  -6.896  1.00  0.00           C  
ATOM    702  CD1 LEU   108       9.857  45.893  -5.726  1.00  0.00           C  
ATOM    703  CD2 LEU   108       9.169  43.690  -6.382  1.00  0.00           C  
ATOM    704  N   PRO   109       7.893  45.981 -10.097  1.00  0.00           N  
ATOM    705  CA  PRO   109       7.029  46.723 -10.991  1.00  0.00           C  
ATOM    706  C   PRO   109       7.400  48.198 -10.890  1.00  0.00           C  
ATOM    707  O   PRO   109       7.118  48.881  -9.901  1.00  0.00           O  
ATOM    708  CB  PRO   109       5.692  47.427 -11.236  1.00  0.00           C  
ATOM    709  CG  PRO   109       5.064  48.003  -9.965  1.00  0.00           C  
ATOM    710  CD  PRO   109       5.469  47.259  -8.690  1.00  0.00           C  
ATOM    711  N   SER   110       8.040  48.698 -11.928  1.00  0.00           N  
ATOM    712  CA  SER   110       8.451  50.114 -12.046  1.00  0.00           C  
ATOM    713  C   SER   110       7.210  50.865 -12.490  1.00  0.00           C  
ATOM    714  O   SER   110       6.801  50.812 -13.653  1.00  0.00           O  
ATOM    715  CB  SER   110       9.414  50.733 -13.063  1.00  0.00           C  
ATOM    716  OG  SER   110       9.494  52.137 -12.867  1.00  0.00           O  
ATOM    717  N   GLY   111       6.592  51.576 -11.575  1.00  0.00           N  
ATOM    718  CA  GLY   111       5.257  52.118 -11.834  1.00  0.00           C  
ATOM    719  C   GLY   111       5.250  53.130 -12.949  1.00  0.00           C  
ATOM    720  O   GLY   111       4.374  53.136 -13.818  1.00  0.00           O  
ATOM    721  N   GLN   112       6.262  54.038 -12.943  1.00  0.00           N  
ATOM    722  CA  GLN   112       6.219  55.121 -13.936  1.00  0.00           C  
ATOM    723  C   GLN   112       6.248  54.549 -15.334  1.00  0.00           C  
ATOM    724  O   GLN   112       5.632  55.091 -16.254  1.00  0.00           O  
ATOM    725  CB  GLN   112       7.332  56.163 -14.084  1.00  0.00           C  
ATOM    726  CG  GLN   112       7.402  57.152 -12.918  1.00  0.00           C  
ATOM    727  CD  GLN   112       8.591  58.071 -13.152  1.00  0.00           C  
ATOM    728  OE1 GLN   112       9.327  57.919 -14.125  1.00  0.00           O  
ATOM    729  NE2 GLN   112       8.845  59.076 -12.271  1.00  0.00           N  
ATOM    730  N   ASN   113       6.947  53.459 -15.543  1.00  0.00           N  
ATOM    731  CA  ASN   113       7.087  52.861 -16.884  1.00  0.00           C  
ATOM    732  C   ASN   113       6.196  51.675 -17.144  1.00  0.00           C  
ATOM    733  O   ASN   113       6.196  51.128 -18.250  1.00  0.00           O  
ATOM    734  CB  ASN   113       8.512  52.386 -17.182  1.00  0.00           C  
ATOM    735  CG  ASN   113       9.404  53.614 -17.298  1.00  0.00           C  
ATOM    736  OD1 ASN   113       8.952  54.690 -17.685  1.00  0.00           O  
ATOM    737  ND2 ASN   113      10.720  53.520 -16.969  1.00  0.00           N  
ATOM    738  N   SER   114       5.420  51.229 -16.184  1.00  0.00           N  
ATOM    739  CA  SER   114       4.656  49.997 -16.277  1.00  0.00           C  
ATOM    740  C   SER   114       5.512  48.827 -16.698  1.00  0.00           C  
ATOM    741  O   SER   114       5.117  47.998 -17.520  1.00  0.00           O  
ATOM    742  CB  SER   114       3.531  49.690 -17.268  1.00  0.00           C  
ATOM    743  OG  SER   114       2.463  50.610 -17.094  1.00  0.00           O  
ATOM    744  N   ASP   115       6.722  48.736 -16.133  1.00  0.00           N  
ATOM    745  CA  ASP   115       7.663  47.690 -16.456  1.00  0.00           C  
ATOM    746  C   ASP   115       7.865  46.763 -15.286  1.00  0.00           C  
ATOM    747  O   ASP   115       8.210  47.201 -14.185  1.00  0.00           O  
ATOM    748  CB  ASP   115       9.081  48.127 -16.831  1.00  0.00           C  
ATOM    749  CG  ASP   115       9.021  48.792 -18.198  1.00  0.00           C  
ATOM    750  OD1 ASP   115       7.956  48.687 -18.863  1.00  0.00           O  
ATOM    751  OD2 ASP   115      10.041  49.416 -18.597  1.00  0.00           O  
ATOM    752  N   ILE   116       7.669  45.477 -15.469  1.00  0.00           N  
ATOM    753  CA  ILE   116       7.736  44.484 -14.415  1.00  0.00           C  
ATOM    754  C   ILE   116       9.066  43.709 -14.532  1.00  0.00           C  
ATOM    755  O   ILE   116       9.306  42.977 -15.496  1.00  0.00           O  
ATOM    756  CB  ILE   116       6.921  43.196 -14.162  1.00  0.00           C  
ATOM    757  CG1 ILE   116       5.414  43.448 -13.988  1.00  0.00           C  
ATOM    758  CG2 ILE   116       7.350  42.436 -12.895  1.00  0.00           C  
ATOM    759  CD1 ILE   116       4.582  42.168 -13.957  1.00  0.00           C  
ATOM    760  N   LYS   117       9.934  43.869 -13.547  1.00  0.00           N  
ATOM    761  CA  LYS   117      11.311  43.385 -13.561  1.00  0.00           C  
ATOM    762  C   LYS   117      11.430  42.143 -12.661  1.00  0.00           C  
ATOM    763  O   LYS   117      11.193  42.189 -11.451  1.00  0.00           O  
ATOM    764  CB  LYS   117      12.467  44.231 -13.016  1.00  0.00           C  
ATOM    765  CG  LYS   117      12.607  45.590 -13.705  1.00  0.00           C  
ATOM    766  CD  LYS   117      12.999  45.491 -15.181  1.00  0.00           C  
ATOM    767  CE  LYS   117      13.158  46.850 -15.864  1.00  0.00           C  
ATOM    768  NZ  LYS   117      13.522  46.662 -17.287  1.00  0.00           N  
ATOM    769  N   GLN   118      11.799  41.028 -13.255  1.00  0.00           N  
ATOM    770  CA  GLN   118      11.919  39.764 -12.550  1.00  0.00           C  
ATOM    771  C   GLN   118      13.211  39.714 -11.766  1.00  0.00           C  
ATOM    772  O   GLN   118      14.260  40.135 -12.260  1.00  0.00           O  
ATOM    773  CB  GLN   118      12.031  38.416 -13.269  1.00  0.00           C  
ATOM    774  CG  GLN   118      10.798  38.066 -14.104  1.00  0.00           C  
ATOM    775  CD  GLN   118      11.048  36.720 -14.770  1.00  0.00           C  
ATOM    776  OE1 GLN   118      11.005  35.676 -14.121  1.00  0.00           O  
ATOM    777  NE2 GLN   118      11.320  36.672 -16.101  1.00  0.00           N  
ATOM    778  N   ARG   119      13.198  39.202 -10.520  1.00  0.00           N  
ATOM    779  CA  ARG   119      14.435  39.147  -9.721  1.00  0.00           C  
ATOM    780  C   ARG   119      15.456  38.184 -10.274  1.00  0.00           C  
ATOM    781  O   ARG   119      16.421  37.859  -9.576  1.00  0.00           O  
ATOM    782  CB  ARG   119      14.429  38.665  -8.267  1.00  0.00           C  
ATOM    783  CG  ARG   119      13.756  39.643  -7.303  1.00  0.00           C  
ATOM    784  CD  ARG   119      13.727  39.152  -5.854  1.00  0.00           C  
ATOM    785  NE  ARG   119      12.739  38.039  -5.778  1.00  0.00           N  
ATOM    786  CZ  ARG   119      12.719  37.218  -4.688  1.00  0.00           C  
ATOM    787  NH1 ARG   119      13.696  37.638  -3.832  1.00  0.00           N  
ATOM    788  NH2 ARG   119      11.729  36.297  -4.878  1.00  0.00           N  
ATOM    789  N   VAL   120      15.363  37.689 -11.375  1.00  0.00           N  
ATOM    790  CA  VAL   120      16.195  36.619 -11.964  1.00  0.00           C  
ATOM    791  C   VAL   120      17.677  36.971 -11.842  1.00  0.00           C  
ATOM    792  O   VAL   120      18.503  36.165 -11.425  1.00  0.00           O  
ATOM    793  CB  VAL   120      15.812  36.395 -13.421  1.00  0.00           C  
ATOM    794  CG1 VAL   120      16.761  35.452 -14.164  1.00  0.00           C  
ATOM    795  CG2 VAL   120      14.421  35.783 -13.599  1.00  0.00           C  
ATOM    796  N   MET   121      18.004  38.210 -12.173  1.00  0.00           N  
ATOM    797  CA  MET   121      19.401  38.691 -12.055  1.00  0.00           C  
ATOM    798  C   MET   121      19.908  38.611 -10.614  1.00  0.00           C  
ATOM    799  O   MET   121      21.036  38.138 -10.356  1.00  0.00           O  
ATOM    800  CB  MET   121      19.504  40.124 -12.570  1.00  0.00           C  
ATOM    801  CG  MET   121      19.321  40.243 -14.084  1.00  0.00           C  
ATOM    802  SD  MET   121      20.559  39.344 -15.067  1.00  0.00           S  
ATOM    803  CE  MET   121      21.941  40.433 -14.614  1.00  0.00           C  
ATOM    804  N   PHE   122      19.055  39.041  -9.678  1.00  0.00           N  
ATOM    805  CA  PHE   122      19.355  38.972  -8.235  1.00  0.00           C  
ATOM    806  C   PHE   122      19.726  37.572  -7.751  1.00  0.00           C  
ATOM    807  O   PHE   122      20.686  37.417  -6.952  1.00  0.00           O  
ATOM    808  CB  PHE   122      18.182  39.525  -7.426  1.00  0.00           C  
ATOM    809  CG  PHE   122      18.531  39.393  -5.983  1.00  0.00           C  
ATOM    810  CD1 PHE   122      19.358  40.330  -5.324  1.00  0.00           C  
ATOM    811  CD2 PHE   122      18.031  38.311  -5.237  1.00  0.00           C  
ATOM    812  CE1 PHE   122      19.684  40.198  -3.944  1.00  0.00           C  
ATOM    813  CE2 PHE   122      18.342  38.155  -3.852  1.00  0.00           C  
ATOM    814  CZ  PHE   122      19.174  39.103  -3.204  1.00  0.00           C  
ATOM    815  N   LYS   123      18.988  36.570  -8.238  1.00  0.00           N  
ATOM    816  CA  LYS   123      19.190  35.167  -7.836  1.00  0.00           C  
ATOM    817  C   LYS   123      20.584  34.653  -8.192  1.00  0.00           C  
ATOM    818  O   LYS   123      21.040  33.702  -7.591  1.00  0.00           O  
ATOM    819  CB  LYS   123      18.127  34.229  -8.431  1.00  0.00           C  
ATOM    820  CG  LYS   123      18.337  32.758  -8.064  1.00  0.00           C  
ATOM    821  CD  LYS   123      17.234  31.834  -8.583  1.00  0.00           C  
ATOM    822  CE  LYS   123      17.177  31.748 -10.110  1.00  0.00           C  
ATOM    823  NZ  LYS   123      16.103  30.816 -10.524  1.00  0.00           N  
ATOM    824  N   ASP   124      21.230  35.236  -9.207  1.00  0.00           N  
ATOM    825  CA  ASP   124      22.611  34.901  -9.500  1.00  0.00           C  
ATOM    826  C   ASP   124      23.568  35.216  -8.362  1.00  0.00           C  
ATOM    827  O   ASP   124      24.542  34.486  -8.157  1.00  0.00           O  
ATOM    828  CB  ASP   124      23.094  35.589 -10.783  1.00  0.00           C  
ATOM    829  CG  ASP   124      22.478  34.972 -12.042  1.00  0.00           C  
ATOM    830  OD1 ASP   124      21.750  33.954 -11.923  1.00  0.00           O  
ATOM    831  OD2 ASP   124      22.697  35.526 -13.152  1.00  0.00           O  
ATOM    832  N   LEU   125      23.296  36.294  -7.627  1.00  0.00           N  
ATOM    833  CA  LEU   125      24.123  36.663  -6.476  1.00  0.00           C  
ATOM    834  C   LEU   125      23.648  35.886  -5.279  1.00  0.00           C  
ATOM    835  O   LEU   125      24.461  35.331  -4.547  1.00  0.00           O  
ATOM    836  CB  LEU   125      24.005  38.160  -6.110  1.00  0.00           C  
ATOM    837  CG  LEU   125      24.568  39.096  -7.181  1.00  0.00           C  
ATOM    838  CD1 LEU   125      24.337  40.584  -6.924  1.00  0.00           C  
ATOM    839  CD2 LEU   125      26.079  39.003  -7.391  1.00  0.00           C  
ATOM    840  N   PHE   126      22.334  35.847  -5.097  1.00  0.00           N  
ATOM    841  CA  PHE   126      21.741  35.204  -3.899  1.00  0.00           C  
ATOM    842  C   PHE   126      22.141  33.723  -3.764  1.00  0.00           C  
ATOM    843  O   PHE   126      22.451  33.258  -2.671  1.00  0.00           O  
ATOM    844  CB  PHE   126      20.232  35.365  -3.886  1.00  0.00           C  
ATOM    845  CG  PHE   126      19.720  34.688  -2.662  1.00  0.00           C  
ATOM    846  CD1 PHE   126      19.790  35.294  -1.387  1.00  0.00           C  
ATOM    847  CD2 PHE   126      19.146  33.408  -2.756  1.00  0.00           C  
ATOM    848  CE1 PHE   126      19.294  34.642  -0.222  1.00  0.00           C  
ATOM    849  CE2 PHE   126      18.641  32.732  -1.604  1.00  0.00           C  
ATOM    850  CZ  PHE   126      18.719  33.352  -0.330  1.00  0.00           C  
ATOM    851  N   SER   127      22.171  32.995  -4.872  1.00  0.00           N  
ATOM    852  CA  SER   127      22.538  31.560  -4.801  1.00  0.00           C  
ATOM    853  C   SER   127      23.986  31.383  -4.311  1.00  0.00           C  
ATOM    854  O   SER   127      24.278  30.438  -3.587  1.00  0.00           O  
ATOM    855  CB  SER   127      22.295  30.846  -6.133  1.00  0.00           C  
ATOM    856  OG  SER   127      23.165  31.362  -7.129  1.00  0.00           O  
ATOM    857  N   LEU   128      24.880  32.310  -4.674  1.00  0.00           N  
ATOM    858  CA  LEU   128      26.292  32.207  -4.265  1.00  0.00           C  
ATOM    859  C   LEU   128      26.483  32.518  -2.797  1.00  0.00           C  
ATOM    860  O   LEU   128      27.280  31.873  -2.116  1.00  0.00           O  
ATOM    861  CB  LEU   128      27.181  33.139  -5.097  1.00  0.00           C  
ATOM    862  CG  LEU   128      27.075  32.899  -6.602  1.00  0.00           C  
ATOM    863  CD1 LEU   128      27.640  34.128  -7.339  1.00  0.00           C  
ATOM    864  CD2 LEU   128      27.854  31.660  -6.992  1.00  0.00           C  
ATOM    865  N   PHE   129      25.738  33.506  -2.322  1.00  0.00           N  
ATOM    866  CA  PHE   129      25.737  33.844  -0.915  1.00  0.00           C  
ATOM    867  C   PHE   129      25.238  32.668  -0.067  1.00  0.00           C  
ATOM    868  O   PHE   129      25.899  32.301   0.904  1.00  0.00           O  
ATOM    869  CB  PHE   129      24.924  35.111  -0.681  1.00  0.00           C  
ATOM    870  CG  PHE   129      24.927  35.381   0.784  1.00  0.00           C  
ATOM    871  CD1 PHE   129      26.027  35.984   1.433  1.00  0.00           C  
ATOM    872  CD2 PHE   129      23.808  35.033   1.563  1.00  0.00           C  
ATOM    873  CE1 PHE   129      26.019  36.242   2.834  1.00  0.00           C  
ATOM    874  CE2 PHE   129      23.772  35.281   2.969  1.00  0.00           C  
ATOM    875  CZ  PHE   129      24.886  35.887   3.607  1.00  0.00           C  
ATOM    876  N   LEU   130      24.096  32.091  -0.427  1.00  0.00           N  
ATOM    877  CA  LEU   130      23.565  30.925   0.301  1.00  0.00           C  
ATOM    878  C   LEU   130      24.605  29.787   0.342  1.00  0.00           C  
ATOM    879  O   LEU   130      24.956  29.319   1.403  1.00  0.00           O  
ATOM    880  CB  LEU   130      22.198  30.470  -0.249  1.00  0.00           C  
ATOM    881  CG  LEU   130      21.625  29.250   0.474  1.00  0.00           C  
ATOM    882  CD1 LEU   130      21.346  29.454   1.962  1.00  0.00           C  
ATOM    883  CD2 LEU   130      20.290  28.745  -0.070  1.00  0.00           C  
ATOM    884  N   LEU   131      25.167  29.425  -0.809  1.00  0.00           N  
ATOM    885  CA  LEU   131      26.215  28.394  -0.874  1.00  0.00           C  
ATOM    886  C   LEU   131      27.494  28.713  -0.103  1.00  0.00           C  
ATOM    887  O   LEU   131      28.126  27.819   0.492  1.00  0.00           O  
ATOM    888  CB  LEU   131      26.531  28.064  -2.345  1.00  0.00           C  
ATOM    889  CG  LEU   131      25.360  27.399  -3.117  1.00  0.00           C  
ATOM    890  CD1 LEU   131      25.692  27.310  -4.603  1.00  0.00           C  
ATOM    891  CD2 LEU   131      24.947  26.025  -2.594  1.00  0.00           C  
ATOM    892  N   VAL   132      27.906  29.981  -0.134  1.00  0.00           N  
ATOM    893  CA  VAL   132      29.058  30.407   0.635  1.00  0.00           C  
ATOM    894  C   VAL   132      28.854  30.106   2.109  1.00  0.00           C  
ATOM    895  O   VAL   132      29.757  29.564   2.767  1.00  0.00           O  
ATOM    896  CB  VAL   132      29.304  31.909   0.477  1.00  0.00           C  
ATOM    897  CG1 VAL   132      30.383  32.452   1.415  1.00  0.00           C  
ATOM    898  CG2 VAL   132      29.758  32.307  -0.929  1.00  0.00           C  
ATOM    899  N   CYS   133      27.682  30.489   2.624  1.00  0.00           N  
ATOM    900  CA  CYS   133      27.401  30.445   4.073  1.00  0.00           C  
ATOM    901  C   CYS   133      26.920  29.092   4.599  1.00  0.00           C  
ATOM    902  O   CYS   133      27.128  28.787   5.774  1.00  0.00           O  
ATOM    903  CB  CYS   133      26.453  31.597   4.495  1.00  0.00           C  
ATOM    904  SG  CYS   133      27.062  32.874   4.376  1.00  0.00           S  
ATOM    905  N   GLN   134      26.302  28.289   3.735  1.00  0.00           N  
ATOM    906  CA  GLN   134      25.702  27.017   4.142  1.00  0.00           C  
ATOM    907  C   GLN   134      26.231  25.797   3.413  1.00  0.00           C  
ATOM    908  O   GLN   134      26.220  24.712   3.970  1.00  0.00           O  
ATOM    909  CB  GLN   134      24.191  27.044   3.884  1.00  0.00           C  
ATOM    910  CG  GLN   134      23.465  28.165   4.629  1.00  0.00           C  
ATOM    911  CD  GLN   134      23.530  27.858   6.119  1.00  0.00           C  
ATOM    912  OE1 GLN   134      23.445  26.702   6.532  1.00  0.00           O  
ATOM    913  NE2 GLN   134      23.684  28.877   7.006  1.00  0.00           N  
ATOM    914  N   PRO   135      26.666  25.963   2.160  1.00  0.00           N  
ATOM    915  CA  PRO   135      26.954  24.810   1.301  1.00  0.00           C  
ATOM    916  C   PRO   135      25.672  24.140   0.813  1.00  0.00           C  
ATOM    917  O   PRO   135      24.594  24.759   0.792  1.00  0.00           O  
ATOM    918  CB  PRO   135      27.768  23.879   2.204  1.00  0.00           C  
ATOM    919  CG  PRO   135      27.448  24.037   3.691  1.00  0.00           C  
ATOM    920  CD  PRO   135      27.111  25.473   4.096  1.00  0.00           C  
ATOM    921  N   GLY   136      25.777  22.873   0.434  1.00  0.00           N  
ATOM    922  CA  GLY   136      24.618  22.147  -0.028  1.00  0.00           C  
ATOM    923  C   GLY   136      24.462  22.252  -1.525  1.00  0.00           C  
ATOM    924  O   GLY   136      25.413  22.563  -2.249  1.00  0.00           O  
ATOM    925  N   TYR   137      23.265  21.980  -1.991  1.00  0.00           N  
ATOM    926  CA  TYR   137      23.008  21.961  -3.415  1.00  0.00           C  
ATOM    927  C   TYR   137      22.048  23.078  -3.805  1.00  0.00           C  
ATOM    928  O   TYR   137      20.952  23.197  -3.242  1.00  0.00           O  
ATOM    929  CB  TYR   137      22.443  20.586  -3.846  1.00  0.00           C  
ATOM    930  CG  TYR   137      23.525  19.579  -3.661  1.00  0.00           C  
ATOM    931  CD1 TYR   137      23.630  18.883  -2.450  1.00  0.00           C  
ATOM    932  CD2 TYR   137      24.456  19.297  -4.686  1.00  0.00           C  
ATOM    933  CE1 TYR   137      24.639  17.921  -2.238  1.00  0.00           C  
ATOM    934  CE2 TYR   137      25.487  18.323  -4.488  1.00  0.00           C  
ATOM    935  CZ  TYR   137      25.560  17.645  -3.254  1.00  0.00           C  
ATOM    936  OH  TYR   137      26.538  16.702  -3.016  1.00  0.00           O  
ATOM    937  N   PHE   138      22.444  23.892  -4.782  1.00  0.00           N  
ATOM    938  CA  PHE   138      21.507  24.843  -5.357  1.00  0.00           C  
ATOM    939  C   PHE   138      20.869  24.246  -6.615  1.00  0.00           C  
ATOM    940  O   PHE   138      21.560  23.685  -7.463  1.00  0.00           O  
ATOM    941  CB  PHE   138      22.164  26.194  -5.711  1.00  0.00           C  
ATOM    942  CG  PHE   138      21.104  27.071  -6.284  1.00  0.00           C  
ATOM    943  CD1 PHE   138      20.134  27.701  -5.472  1.00  0.00           C  
ATOM    944  CD2 PHE   138      21.051  27.292  -7.672  1.00  0.00           C  
ATOM    945  CE1 PHE   138      19.127  28.541  -6.028  1.00  0.00           C  
ATOM    946  CE2 PHE   138      20.052  28.128  -8.255  1.00  0.00           C  
ATOM    947  CZ  PHE   138      19.084  28.754  -7.428  1.00  0.00           C  
ATOM    948  N   LEU   139      19.553  24.397  -6.720  1.00  0.00           N  
ATOM    949  CA  LEU   139      18.783  23.912  -7.858  1.00  0.00           C  
ATOM    950  C   LEU   139      17.799  24.998  -8.364  1.00  0.00           C  
ATOM    951  O   LEU   139      17.203  25.718  -7.571  1.00  0.00           O  
ATOM    952  CB  LEU   139      18.057  22.607  -7.449  1.00  0.00           C  
ATOM    953  CG  LEU   139      19.010  21.467  -7.086  1.00  0.00           C  
ATOM    954  CD1 LEU   139      18.338  20.223  -6.507  1.00  0.00           C  
ATOM    955  CD2 LEU   139      19.832  20.916  -8.250  1.00  0.00           C  
ATOM    956  N   ASP   140      17.667  25.127  -9.688  1.00  0.00           N  
ATOM    957  CA  ASP   140      16.680  26.019 -10.309  1.00  0.00           C  
ATOM    958  C   ASP   140      15.261  25.542 -10.055  1.00  0.00           C  
ATOM    959  O   ASP   140      14.960  24.351 -10.213  1.00  0.00           O  
ATOM    960  CB  ASP   140      16.909  26.114 -11.827  1.00  0.00           C  
ATOM    961  CG  ASP   140      17.558  27.416 -12.237  1.00  0.00           C  
ATOM    962  OD1 ASP   140      18.494  27.869 -11.534  1.00  0.00           O  
ATOM    963  OD2 ASP   140      17.116  28.003 -13.253  1.00  0.00           O  
ATOM    964  N   THR   141      14.390  26.481  -9.681  1.00  0.00           N  
ATOM    965  CA  THR   141      12.989  26.177  -9.331  1.00  0.00           C  
ATOM    966  C   THR   141      12.231  25.465 -10.468  1.00  0.00           C  
ATOM    967  O   THR   141      11.313  24.693 -10.210  1.00  0.00           O  
ATOM    968  CB  THR   141      12.233  27.457  -8.849  1.00  0.00           C  
ATOM    969  OG1 THR   141      12.243  28.443  -9.870  1.00  0.00           O  
ATOM    970  CG2 THR   141      12.926  28.017  -7.596  1.00  0.00           C  
ATOM    971  N   ASN   142      12.643  25.715 -11.716  1.00  0.00           N  
ATOM    972  CA  ASN   142      11.936  25.199 -12.890  1.00  0.00           C  
ATOM    973  C   ASN   142      12.587  23.982 -13.562  1.00  0.00           C  
ATOM    974  O   ASN   142      12.143  23.562 -14.635  1.00  0.00           O  
ATOM    975  CB  ASN   142      11.677  26.315 -13.920  1.00  0.00           C  
ATOM    976  CG  ASN   142      13.023  26.792 -14.445  1.00  0.00           C  
ATOM    977  OD1 ASN   142      14.075  26.324 -14.011  1.00  0.00           O  
ATOM    978  ND2 ASN   142      13.064  27.751 -15.409  1.00  0.00           N  
ATOM    979  N   VAL   143      13.621  23.420 -12.933  1.00  0.00           N  
ATOM    980  CA  VAL   143      14.228  22.187 -13.416  1.00  0.00           C  
ATOM    981  C   VAL   143      13.522  20.943 -12.905  1.00  0.00           C  
ATOM    982  O   VAL   143      13.122  20.863 -11.736  1.00  0.00           O  
ATOM    983  CB  VAL   143      15.716  22.136 -13.074  1.00  0.00           C  
ATOM    984  CG1 VAL   143      16.388  20.819 -13.469  1.00  0.00           C  
ATOM    985  CG2 VAL   143      16.538  23.227 -13.763  1.00  0.00           C  
ATOM    986  N   PHE   144      13.345  19.984 -13.809  1.00  0.00           N  
ATOM    987  CA  PHE   144      12.802  18.684 -13.457  1.00  0.00           C  
ATOM    988  C   PHE   144      13.882  17.881 -12.752  1.00  0.00           C  
ATOM    989  O   PHE   144      15.013  17.789 -13.232  1.00  0.00           O  
ATOM    990  CB  PHE   144      12.331  17.912 -14.713  1.00  0.00           C  
ATOM    991  CG  PHE   144      11.093  18.577 -15.209  1.00  0.00           C  
ATOM    992  CD1 PHE   144      11.123  19.537 -16.246  1.00  0.00           C  
ATOM    993  CD2 PHE   144       9.847  18.253 -14.642  1.00  0.00           C  
ATOM    994  CE1 PHE   144       9.933  20.165 -16.717  1.00  0.00           C  
ATOM    995  CE2 PHE   144       8.641  18.868 -15.095  1.00  0.00           C  
ATOM    996  CZ  PHE   144       8.686  19.829 -16.137  1.00  0.00           C  
ATOM    997  N   PRO   145      13.534  17.294 -11.616  1.00  0.00           N  
ATOM    998  CA  PRO   145      14.442  16.382 -10.932  1.00  0.00           C  
ATOM    999  C   PRO   145      14.372  14.977 -11.571  1.00  0.00           C  
ATOM   1000  O   PRO   145      13.407  14.253 -11.364  1.00  0.00           O  
ATOM   1001  CB  PRO   145      14.091  16.320  -9.441  1.00  0.00           C  
ATOM   1002  CG  PRO   145      12.595  16.463  -9.160  1.00  0.00           C  
ATOM   1003  CD  PRO   145      11.892  17.468 -10.076  1.00  0.00           C  
